# Supplementary material for: Vitronectin Modulates Plasma Aβ Oligomerization Propensity Within Altered Albumin Interactome Networks in Alzheimer’s Disease
Source: Int J Mol Sci. 2026 Jun 25;27(13):5744. doi: 10.3390/ijms27135744 (PMC13362318; doi:10.3390/ijms27135744)
Supplement: Supplementary file 1 [file ijms-27-05744-s001.zip]

Archive with 5 entries (5 files):
- Supplementary tables.xlsx
- Figure S1.pdf
- Figure S2.pdf
- Figure S3.pdf
- Figure S4.pdf
