# Supplementary material for: Vitronectin Modulates Plasma Aβ Oligomerization Propensity Within Altered Albumin Interactome Networks in Alzheimer’s Disease
Source: Int J Mol Sci. 2026 Jun 25;27(13):5744. doi: 10.3390/ijms27135744 (PMC13362318; doi:10.3390/ijms27135744)
Supplement: Supplementary file 1 [file ijms-27-05744-s001.zip › Supplementary tables.xlsx]

## Sheet: Summary
Supplementary Table S1. Demographic Information and APOE genotype distribution of Amyloid PET-negative (A-PET-) and Amyloid PET-positive (A-PET+) Participants in Figure 1B.
Supplementary Table S2. Demographic Information and APOE genotype distribution of Amyloid PET-negative (A-PET-) and Amyloid PET-positive (A-PET+) Participants in Figure 2, 6F
Supplementary Table S3. Demographic Information and APOE genotype distribution of Amyloid PET-negative (A-PET-) and Amyloid PET-positive (A-PET+) Participants in Figure 3-5
Supplementary Table S4. Demographic Information and APOE genotype distribution of Amyloid PET-negative (A-PET-) and Amyloid PET-positive (A-PET+) Participants in Figure 6B
Supplementary Table S5. Differentially expressed proteins in albuminome Peak A between A-PET- and A-PET+ groups
Supplementary Table S6. Enrichment results of GO biological processes
Supplementary Table S7. Functional annotation and preservation statistics of albuminome Peak A network modules
Supplementary Table S8. Intramodular connectivity and module membership (kME) values of albuminome Peak A proteins

## Sheet: Table S1
Supplementary Table S1. Demographic Information and APOE genotype distribution of Amyloid PET-negative (A-PET-) and Amyloid PET-positive (A-PET+) Participants in Figure 1B.
			A-PET -	A-PET +
	Sex (M/F)		6/12	2/13
	Age (± SD)		78.67 (± 3.07)	77.60 (± 4.00)
	ApoE	E2/E3	3	0
		E2/E4	0	1
		E3/E3	12	9
		E3/E4	3	5
	Diagnosis CN/SCD/MCI (n)		7/7/4	5/6/4
	CDR-SB		0.53 (± 0.86)	0.40 (± 0.52)
	Total		18	15

## Sheet: Table S2
Supplementary Table S2. Demographic Information and APOE genotype distribution of Amyloid PET-negative (A-PET-) and Amyloid PET-positive (A-PET+) Participants in Figure 2, 6F
			A-PET -	A-PET +
	Sex (M/F)		4/11	2/11
	Age (± SD)		78.07 (± 2.85)	77.62 (± 4.29)
	ApoE	E2/E3	2	0
		E2/E4	0	1
		E3/E3	10	7
		E3/E4	3	5
	Diagnosis CN/SCD/MCI (n)		6/5/4	4/5/4
	CDR-SB		0.60 (± 0.92)	0.46 (± 0.54)
	Total		15	13

## Sheet: Table S3
Supplementary Table S3. Demographic Information and APOE genotype distribution of Amyloid PET-negative (A-PET-) and Amyloid PET-positive (A-PET+) Participants in Figure 3-5
			A-PET -	A-PET +
	Sex (M/F)		4/11	2/11
	Age (± SD)		78.07 (± 2.85)	77.62 (± 4.29)
	ApoE	E2/E3	2	0
		E2/E4	0	1
		E3/E3	10	7
		E3/E4	3	5
	Diagnosis CN/SCD/MCI (n)		4/2/2	3/2/3
	CDR-SB		0.50 (± 0.75)	0.31 (± 0.35)
	Total		15	13

## Sheet: Table S4
Supplementary Table S4. Demographic Information and APOE genotype distribution of Amyloid PET-negative (A-PET-) and Amyloid PET-positive (A-PET+) Participants in Figure 6B
			A-PET -	A-PET +
	Sex (M/F)		1/2	1/2
	Age (± SD)		78.00 (± 2.45)	79.33 (± 1.89)
	ApoE	E2/E3	0	0
		E2/E4	0	1
		E3/E3	2	2
		E3/E4	1	0
	Diagnosis CN/SCD/MCI (n)		1/1/1	2/0/1
	CDR-SB		0.67 (± 0.62)	0.50 (± 0.41)
	Total		3	3

## Sheet: Table S5
Supplementary Table S5. Differentially expressed proteins in albuminome Peak A between A-PET- and A-PET+ groups
gene_symbol	Description	n	p	p_fdr	statistic	mean_A-PET+	mean_A-PET-	neg_log10_p	Accession	full_gene_symbol
CD5L	CD5 antigen-like	8	0.000151	0.0363	-7.39	4.05219e+09	5.57849e+09	3.82026	O43866	CD5L
FCN1	Ficolin-1	7	0.00896	0.842	-3.8	1.09116e+06	3.14174e+06	2.0475	O00602	FCN1
APOA2	Apolipoprotein A-II	8	0.0248	0.842	-2.85	6.32437e+06	2.81907e+07	1.60537	P02652	APOA2
H4C1	Histone H4	8	0.0253	0.842	-2.83	434890	739785	1.59648	P62805	H4C1;H4C11;H4C12;H4C13;H4C14;H4C15;H4C16;H4C2;H4C3;H4C4;H4C5;H4C6;H4C8;H4C9
LDHA	L-lactate dehydrogenase A chain	7	0.0284	0.842	2.87	4.17246e+06	1.34484e+06	1.54682	P00338	LDHA
INHBE	Inhibin beta E chain	8	0.0342	0.842	-2.63	2.33695e+06	4.03552e+06	1.46653	P58166	INHBE
VTN	Vitronectin	8	0.0495	0.842	-2.37	5.75705e+07	7.79691e+07	1.30537	P04004	VTN
PCYOX1	Prenylcysteine oxidase 1	8	0.0748	0.842	2.09	7.56827e+06	4.47313e+06	1.12591	Q9UHG3	PCYOX1
FGL1	Fibrinogen-like protein 1	8	0.0776	0.842	-2.07	1.48134e+07	3.17562e+07	1.11042	Q08830	FGL1
APOC4	Apolipoprotein C-IV	3	0.0778	0.842	-3.37	466233	1.17844e+06	1.10876	P55056	APOC4
LBP	Lipopolysaccharide-binding protein	7	0.0914	0.842	-2.01	8.5788e+06	1.47613e+07	1.03911	P18428	LBP
C7	Complement component C7	8	0.0987	0.842	1.9	4.78511e+08	3.61911e+08	1.00567	P10643	C7
MENT	Protein MENT	8	0.103	0.842	1.87	2.35478e+07	1.40179e+07	0.986078	Q9BUN1	MENT
SERPINA1	Alpha-1-antitrypsin	8	0.107	0.842	-1.85	6.08303e+09	7.19729e+09	0.968837	P01009	SERPINA1
KNG1	Kininogen-1	8	0.108	0.842	-1.84	1.3943e+08	1.72809e+08	0.967163	P01042	KNG1
ITGA2	Integrin alpha-2	8	0.108	0.842	1.84	1.43526e+07	1.0299e+07	0.965334	P17301	ITGA2
C5	Complement C5	8	0.12	0.842	1.77	2.2744e+09	1.89406e+09	0.920739	P01031	C5
CP	Ceruloplasmin	8	0.126	0.842	-1.74	2.87388e+07	4.14644e+07	0.900296	P00450	CP
HBB	Hemoglobin subunit beta	8	0.126	0.842	-1.74	1.88458e+08	2.60359e+08	0.89855	P68871	HBB
COL6A1	Collagen alpha-1(VI) chain	8	0.129	0.842	1.72	7.11728e+06	5.10718e+06	0.888594	P12109	COL6A1
CASP14	Caspase-14	8	0.129	0.842	-1.72	1.03232e+06	4.32989e+06	0.887909	P31944	CASP14
CPN1	Carboxypeptidase N catalytic chain	8	0.133	0.842	-1.7	3.33993e+07	6.20013e+07	0.877135	P15169	CPN1
F11	Coagulation factor XI	8	0.133	0.842	-1.7	5.78746e+06	7.60016e+06	0.874641	P03951	F11
TF	Serotransferrin	8	0.138	0.842	-1.68	9.99844e+07	1.3643e+08	0.860705	P02787	TF
PGLYRP2	N-acetylmuramoyl-L-alanine amidase	8	0.142	0.842	-1.66	1.35936e+07	2.17465e+07	0.848959	Q96PD5	PGLYRP2
APOH	Beta-2-glycoprotein 1	8	0.142	0.842	-1.65	2.2674e+07	3.54054e+07	0.846893	P02749	APOH
SELENOP	Selenoprotein P	8	0.143	0.842	-1.65	1.79091e+07	2.58481e+07	0.844199	P49908	SELENOP
TGFBI	Transforming growth factor-beta-induced protein ig-h3	8	0.144	0.842	-1.64	6.08461e+07	8.38473e+07	0.840741	Q15582	TGFBI
SERPINF2	Alpha-2-antiplasmin	8	0.152	0.842	-1.61	5.42021e+08	6.45943e+08	0.818706	P08697	SERPINF2
C6	Complement component C6	8	0.152	0.842	1.61	4.55317e+08	3.64551e+08	0.816992	P13671	C6
HSPG2	Basement membrane-specific heparan sulfate proteoglycan core protein	8	0.156	0.842	-1.59	2.51972e+07	3.77769e+07	0.808047	P98160	HSPG2
FBN1	Fibrillin-1	8	0.16	0.842	-1.57	1.23124e+07	1.91424e+07	0.795921	P35555	FBN1
LDHB	L-lactate dehydrogenase B chain	3	0.163	0.842	2.17	1.41928e+06	330623	0.788812	P07195	LDHB
HSP90B1	Endoplasmin	4	0.167	0.842	-1.82	1.2644e+06	3.52103e+06	0.777902	P14625	HSP90B1
C1QA	Complement C1q subcomponent subunit A	8	0.167	0.842	-1.54	1.29861e+08	1.86817e+08	0.776098	P02745	C1QA
ANPEP	Aminopeptidase N	7	0.182	0.842	-1.51	1.83367e+06	1.21161e+07	0.740244	P15144	ANPEP
HP	Haptoglobin	8	0.183	0.842	-1.48	1.71614e+10	2.11288e+10	0.738653	P00738	HP
PFN1	Profilin-1	3	0.185	0.842	1.99	947037	1.25185e+06	0.73392	P07737	PFN1
KRT9	Keratin, type I cytoskeletal 9	8	0.186	0.842	-1.47	5.1345e+08	3.67212e+09	0.730744	P35527	KRT9
C1R	Complement C1r subcomponent	8	0.188	0.842	-1.46	1.47192e+10	1.68847e+10	0.725153	P00736	C1R
APOL1	Apolipoprotein L1	8	0.194	0.842	1.44	2.56456e+07	2.01305e+07	0.712423	O14791	APOL1
ADIPOQ	Adiponectin	8	0.203	0.842	1.4	3.58291e+07	2.21896e+07	0.692251	Q15848	ADIPOQ
HGFAC	Hepatocyte growth factor activator	8	0.215	0.842	-1.36	7.43614e+06	1.01189e+07	0.667846	Q04756	HGFAC
CPN2	Carboxypeptidase N subunit 2	8	0.216	0.842	-1.36	4.23699e+08	6.79786e+08	0.666409	P22792	CPN2
THBS1	Thrombospondin-1	7	0.221	0.842	1.37	9.29189e+06	7.07429e+06	0.655485	P07996	THBS1
KRT78	Keratin, type II cytoskeletal 78	6	0.225	0.842	-1.38	2.35238e+06	1.91683e+07	0.648054	Q8N1N4	KRT78
KRT1	Keratin, type II cytoskeletal 1	8	0.227	0.842	-1.32	3.99297e+09	1.36468e+10	0.644084	P04264	KRT1
DSC1	Desmocollin-1	7	0.228	0.842	-1.34	1.94251e+06	3.1887e+07	0.642825	Q08554	DSC1
TTR	Transthyretin	8	0.23	0.842	-1.31	1.48526e+07	3.6008e+07	0.638302	P02766	TTR
CFH	Complement factor H	8	0.232	0.842	-1.31	8.58105e+08	1.257e+09	0.634755	P08603	CFH
HLA-A	HLA class I histocompatibility antigen, A alpha chain	6	0.234	0.842	1.35	9.95006e+06	5.89849e+06	0.630934	P04439	HLA-A
GSN	Gelsolin	8	0.237	0.842	-1.29	1.12829e+08	1.27387e+08	0.625335	P06396	GSN
CFP	Properdin	8	0.238	0.842	-1.29	1.10014e+09	1.38543e+09	0.622581	P27918	CFP
TNXB	Tenascin-X	8	0.239	0.842	-1.29	1.37908e+08	1.86784e+08	0.620997	P22105	TNXB
ITGB1	Integrin beta-1	8	0.243	0.842	1.27	1.59269e+07	1.07415e+07	0.613875	P05556	ITGB1
F13A1	Coagulation factor XIII A chain	5	0.245	0.842	-1.36	1.94597e+06	2.95941e+06	0.610207	P00488	F13A1
PLTP	Phospholipid transfer protein	8	0.246	0.842	1.27	2.4052e+08	2.03658e+08	0.608443	P55058	PLTP
SELL	L-selectin	8	0.25	0.842	-1.26	3.24737e+07	4.21764e+07	0.602915	P14151	SELL
HBA1	Hemoglobin subunit alpha	8	0.254	0.842	-1.24	1.65166e+08	2.07073e+08	0.595587	P69905	HBA1;HBA2
PKM	Pyruvate kinase PKM	2	0.254	0.842	2.37	1.69252e+06	4.38604e+06	0.594975	P14618	PKM
KRT10	Keratin, type I cytoskeletal 10	8	0.255	0.842	-1.24	1.01244e+09	3.14631e+09	0.593091	P13645	KRT10
SAR1A	Small COPII coat GTPase SAR1A	4	0.256	0.842	1.4	875504	484611	0.591912	Q9NR31	SAR1A
ITIH4	Inter-alpha-trypsin inhibitor heavy chain H4	8	0.257	0.842	1.23	6.15168e+08	5.45433e+08	0.590537	Q14624	ITIH4
C1S	Complement C1s subcomponent	8	0.258	0.842	-1.23	1.24119e+10	1.37898e+10	0.58782	P09871	C1S
ACTB	Actin, cytoplasmic 1	8	0.264	0.842	-1.22	5.25812e+07	8.32618e+07	0.579081	P60709	ACTB
F5	Coagulation factor V	8	0.265	0.842	-1.21	1.92878e+07	2.24971e+07	0.576932	P12259	F5
KPRP	Keratinocyte proline-rich protein	8	0.277	0.842	-1.18	1.06246e+06	6.68885e+06	0.557128	Q5T749	KPRP
CDSN	Corneodesmosin	5	0.283	0.842	-1.24	373046	9.38182e+06	0.547628	Q15517	CDSN
ARG1	Arginase-1	5	0.284	0.842	-1.24	792227	7.83954e+06	0.546877	P05089	ARG1
CALML5	Calmodulin-like protein 5	6	0.286	0.842	-1.2	1.38517e+06	7.52607e+06	0.544184	Q9NZT1	CALML5
WDR1	WD repeat-containing protein 1	8	0.289	0.842	-1.15	2.49933e+06	6.44633e+06	0.538769	O75083	WDR1
APCS	Serum amyloid P-component	8	0.291	0.842	-1.14	3.9486e+07	5.30072e+07	0.535927	P02743	APCS
PTPRF	Receptor-type tyrosine-protein phosphatase F	8	0.291	0.842	1.14	5.4582e+06	4.41001e+06	0.535669	P10586	PTPRF
COLEC11	Collectin-11	8	0.292	0.842	1.14	1.41255e+07	1.08573e+07	0.533979	Q9BWP8	COLEC11
NEO1	Neogenin	7	0.297	0.842	-1.14	4.07926e+06	7.92375e+06	0.52679	Q92859	NEO1
TXN	Thioredoxin	7	0.304	0.842	-1.12	1.2874e+06	1.22078e+07	0.517647	P10599	TXN
KRT2	Keratin, type II cytoskeletal 2 epidermal	8	0.308	0.842	-1.1	6.65639e+08	2.66244e+09	0.512091	P35908	KRT2
HMCN1	Hemicentin-1	8	0.308	0.842	1.1	4.55218e+06	3.5744e+06	0.510863	Q96RW7	HMCN1
ITIH1	Inter-alpha-trypsin inhibitor heavy chain H1	8	0.311	0.842	-1.09	2.22611e+09	3.93284e+09	0.507183	P19827	ITIH1
DSG1	Desmoglein-1	8	0.316	0.842	-1.08	2.06078e+07	9.24522e+07	0.500843	Q02413	DSG1
CD248	Endosialin	8	0.322	0.842	1.07	8.07858e+06	6.06052e+06	0.491862	Q9HCU0	CD248
AGT	Angiotensinogen	8	0.326	0.842	-1.06	1.41675e+08	1.93225e+08	0.487115	P01019	AGT
IGF2R	Cation-independent mannose-6-phosphate receptor	4	0.329	0.842	-1.16	826847	1.14548e+06	0.482499	P11717	IGF2R
GAPDH	Glyceraldehyde-3-phosphate dehydrogenase	5	0.33	0.842	-1.11	1.50184e+06	1.53233e+07	0.481396	P04406	GAPDH
PRG4	Proteoglycan 4	8	0.337	0.842	-1.03	8.66252e+07	9.61522e+07	0.472386	Q92954	PRG4
SVEP1	Sushi, von Willebrand factor type A, EGF and pentraxin domain-containing protein 1	8	0.34	0.842	1.02	3.45701e+06	2.24742e+06	0.468847	Q4LDE5	SVEP1
DEFA1	Neutrophil defensin 1	3	0.341	0.842	-1.24	537746	1.89174e+06	0.467308	P59665	DEFA1;DEFA1B
DSP	Desmoplakin	8	0.345	0.842	-1.01	1.73083e+07	2.69241e+08	0.462469	P15924	DSP
C3	Complement C3	8	0.345	0.842	1.01	1.38989e+11	1.34155e+11	0.461861	P01024	C3
KRT14	Keratin, type I cytoskeletal 14	8	0.347	0.842	-1.01	5.3099e+07	1.15892e+09	0.459976	P02533	KRT14
FLNA	Filamin-A	8	0.35	0.842	1	1.52181e+08	1.14657e+08	0.455951	P21333	FLNA
AFM	Afamin	8	0.355	0.842	-0.99	3.62331e+07	4.49239e+07	0.449413	P43652	AFM
APOM	Apolipoprotein M	8	0.357	0.842	0.987	3.35128e+07	2.65881e+07	0.447702	O95445	APOM
KRT6B	Keratin, type II cytoskeletal 6B	6	0.361	0.842	-1.01	3.69349e+06	3.83092e+08	0.442835	P04259	KRT6B
SERPINA10	Protein Z-dependent protease inhibitor	8	0.364	0.842	0.971	1.72659e+07	1.37614e+07	0.439071	Q9UK55	SERPINA10
APOF	Apolipoprotein F	7	0.365	0.842	0.979	1.59094e+07	1.20101e+07	0.437303	Q13790	APOF
CAVIN2	Caveolae-associated protein 2	4	0.367	0.842	1.06	2.46632e+06	724770	0.435635	O95810	CAVIN2
GPLD1	Phosphatidylinositol-glycan-specific phospholipase D	8	0.37	0.842	0.958	1.43855e+07	1.14783e+07	0.431706	P80108	GPLD1
JUP	Junction plakoglobin	8	0.373	0.842	-0.951	1.68875e+07	1.13109e+08	0.427881	P14923	JUP
F10	Coagulation factor X	8	0.376	0.842	0.945	1.19881e+07	9.09139e+06	0.424768	P00742	F10
A1BG	Alpha-1B-glycoprotein	8	0.385	0.842	-0.926	1.07792e+07	1.30522e+07	0.41401	P04217	A1BG
ITGB3	Integrin beta-3	6	0.388	0.842	-0.946	4.61797e+06	7.19179e+06	0.411451	P05106	ITGB3
ABI3BP	Target of Nesh-SH3	8	0.388	0.842	-0.92	1.15706e+07	1.28222e+07	0.410887	Q7Z7G0	ABI3BP
MEGF8	Multiple epidermal growth factor-like domains protein 8	8	0.394	0.842	-0.908	6.04451e+07	8.01315e+07	0.404444	Q7Z7M0	MEGF8
TGM3	Protein-glutamine gamma-glutamyltransferase E	4	0.396	0.842	-0.988	1.16078e+06	5.27043e+06	0.402448	Q08188	TGM3
AMBP	Protein AMBP	8	0.397	0.842	-0.903	7.14136e+08	1.00256e+09	0.401755	P02760	AMBP
HPX	Hemopexin	8	0.397	0.842	-0.902	3.14753e+07	4.31059e+07	0.401224	P02790	HPX
PTX3	Pentraxin-related protein PTX3	4	0.398	0.842	-0.984	366981	4.67779e+06	0.400659	P26022	PTX3
AZGP1	Zinc-alpha-2-glycoprotein	3	0.399	0.842	-1.06	717695	1.77406e+06	0.399098	P25311	AZGP1
PLXNB1	Plexin-B1	8	0.402	0.842	0.891	1.68175e+07	1.52002e+07	0.395396	O43157	PLXNB1
SERPINC1	Antithrombin-III	8	0.403	0.842	0.891	2.80218e+08	2.54492e+08	0.395171	P01008	SERPINC1
F12	Coagulation factor XII	8	0.405	0.842	-0.885	1.14975e+07	1.55537e+07	0.392136	P00748	F12
COL6A3	Collagen alpha-3(VI) chain	8	0.41	0.842	0.876	1.93747e+07	1.71696e+07	0.387039	P12111	COL6A3
F8	Coagulation factor VIII	3	0.414	0.842	1.02	1.63457e+06	1.34457e+06	0.383414	P00451	F8
APOA1	Apolipoprotein A-I	8	0.415	0.842	-0.867	1.4933e+08	1.79576e+08	0.382426	P02647	APOA1
ITIH2	Inter-alpha-trypsin inhibitor heavy chain H2	8	0.42	0.842	-0.857	5.90932e+09	8.15263e+09	0.376845	P19823	ITIH2
ACTN1	Alpha-actinin-1	8	0.423	0.842	-0.852	1.83136e+07	3.19198e+07	0.374042	P12814	ACTN1
SERPIND1	Heparin cofactor 2	8	0.423	0.842	-0.851	7.36058e+08	8.28504e+08	0.373642	P05546	SERPIND1
MARCO	Macrophage receptor MARCO	8	0.427	0.842	-0.842	2.01974e+07	2.59644e+07	0.36909	Q9UEW3	MARCO
C9	Complement component C9	8	0.435	0.842	-0.829	1.48804e+08	1.75689e+08	0.361799	P02748	C9
FCN2	Ficolin-2	8	0.435	0.842	0.828	9.10318e+07	7.40227e+07	0.361665	Q15485	FCN2
SPP2	Secreted phosphoprotein 24	4	0.436	0.842	-0.898	792826	1.96676e+06	0.360979	Q13103	SPP2
ENO1	Alpha-enolase	3	0.436	0.842	-0.965	1.30001e+06	2.98266e+07	0.360328	P06733	ENO1
C4BPA	C4b-binding protein alpha chain	8	0.438	0.842	-0.822	1.03365e+10	1.13092e+10	0.358345	P04003	C4BPA
CFB	Complement factor B	8	0.438	0.842	-0.821	1.41554e+08	1.79971e+08	0.358082	P00751	CFB
CDHR5	Cadherin-related family member 5	4	0.449	0.855	0.869	1.15593e+06	1.01585e+06	0.347963	Q9HBB8	CDHR5
PTPRZ1	Receptor-type tyrosine-protein phosphatase zeta	8	0.457	0.858	0.787	1.04305e+07	9.39513e+06	0.340241	P23471	PTPRZ1
LAMC1	Laminin subunit gamma-1	8	0.457	0.858	-0.786	1.03844e+07	1.3509e+07	0.339638	P11047	LAMC1
GANAB	Neutral alpha-glucosidase AB	7	0.473	0.88	0.765	2.68679e+06	1.86698e+06	0.325118	Q14697	GANAB
FERMT3	Fermitin family homolog 3	5	0.478	0.88	0.783	2.48394e+06	3.45749e+06	0.320954	Q86UX7	FERMT3
C4B	Complement C4-B	8	0.483	0.88	0.741	3.64932e+09	3.39029e+09	0.316437	P0C0L5	C4B;C4B_2
PLG	Plasminogen	8	0.487	0.88	-0.733	3.36774e+07	3.85381e+07	0.312251	P00747	PLG
PIP	Prolactin-inducible protein	2	0.488	0.88	-1.04	229634	376864	0.311667	P12273	PIP
KRT3	Keratin, type II cytoskeletal 3	2	0.5	0.888	-0.999	3.57982e+06	1.27242e+08	0.300625	P12035	KRT3
HRG	Histidine-rich glycoprotein	8	0.503	0.888	-0.706	3.87435e+07	4.89958e+07	0.298322	P04196	HRG
TUBB1	Tubulin beta-1 chain	6	0.506	0.888	-0.716	3.29751e+06	5.35633e+06	0.295822	Q9H4B7	TUBB1
C4A	Complement C4-A	8	0.507	0.888	0.699	7.82361e+10	7.40121e+10	0.295111	P0C0L4	C4A
DCD	Dermcidin	8	0.514	0.895	-0.687	2.27096e+07	2.98971e+07	0.288735	P81605	DCD
ANTXR2	Anthrax toxin receptor 2	8	0.532	0.911	0.658	2.34378e+06	1.81919e+06	0.274349	P58335	ANTXR2
FBLN1	Fibulin-1	8	0.534	0.911	0.654	3.36541e+08	3.04833e+08	0.272534	P23142	FBLN1
STOM	Stomatin	2	0.535	0.911	-0.894	959761	2.25318e+06	0.271302	P27105	STOM
C1QC	Complement C1q subcomponent subunit C	8	0.555	0.923	-0.62	5.14368e+08	6.01346e+08	0.255978	P02747	C1QC
CLTC	Clathrin heavy chain 1	8	0.564	0.923	-0.605	2.28409e+09	2.55641e+09	0.24838	Q00610	CLTC
OLFM1	Noelin	8	0.569	0.923	-0.597	4.00567e+07	4.45176e+07	0.24486	Q99784	OLFM1
FCN3	Ficolin-3	8	0.588	0.923	-0.568	4.16601e+09	5.07563e+09	0.230549	O75636	FCN3
TLN1	Talin-1	8	0.596	0.923	-0.555	2.11259e+08	3.04615e+08	0.224684	Q9Y490	TLN1
VCL	Vinculin	8	0.596	0.923	-0.555	2.82728e+07	4.56439e+07	0.224543	P18206	VCL
SAA4	Serum amyloid A-4 protein	8	0.603	0.923	0.545	6.63336e+06	5.65051e+06	0.219908	P35542	SAA4
ITGAM	Integrin alpha-M	8	0.603	0.923	0.544	8.44058e+06	7.69352e+06	0.219598	P11215	ITGAM
NID1	Nidogen-1	8	0.605	0.923	-0.541	7.85731e+06	8.49856e+06	0.218042	P14543	NID1
SERPINA5	Plasma serine protease inhibitor	8	0.609	0.923	-0.535	1.67926e+07	2.07758e+07	0.215135	P05154	SERPINA5
ITGA2B	Integrin alpha-IIb	8	0.61	0.923	-0.534	1.44935e+07	2.00111e+07	0.214836	P08514	ITGA2B
C4BPB	C4b-binding protein beta chain	8	0.611	0.923	-0.532	3.92713e+08	4.3017e+08	0.214017	P20851	C4BPB
CETP	Cholesteryl ester transfer protein	8	0.612	0.923	0.531	2.90364e+06	2.4238e+06	0.213524	P11597	CETP
AHSG	Alpha-2-HS-glycoprotein	8	0.612	0.923	-0.531	7.23312e+06	7.75053e+06	0.213148	P02765	AHSG
SERPINA3	Alpha-1-antichymotrypsin	8	0.613	0.923	-0.53	2.47583e+08	3.02461e+08	0.212687	P01011	SERPINA3
C2	Complement C2	8	0.613	0.923	-0.529	4.68713e+07	5.29575e+07	0.212593	P06681	C2
LGALS7	Galectin-7	4	0.614	0.923	-0.561	3.62798e+06	1.30961e+07	0.21179	P47929	LGALS7;LGALS7B
C1QB	Complement C1q subcomponent subunit B	8	0.614	0.923	-0.527	4.53945e+08	5.08014e+08	0.211687	P02746	C1QB
SBSN	Suprabasin	5	0.616	0.923	0.543	859329	3.03228e+06	0.210541	Q6UWP8	SBSN
PZP	Pregnancy zone protein	8	0.619	0.923	0.52	4.40023e+09	3.85361e+09	0.208107	P20742	PZP
PROS1	Vitamin K-dependent protein S	8	0.638	0.94	-0.491	1.44169e+09	1.55662e+09	0.195106	P07225	PROS1
INHBC	Inhibin beta C chain	7	0.641	0.94	-0.491	5.10988e+06	5.41988e+06	0.193365	P55103	INHBC
CSTA	Cystatin-A	3	0.646	0.94	0.535	700514	1.18181e+06	0.189763	P01040	CSTA
GC	Vitamin D-binding protein	8	0.648	0.94	-0.477	1.59653e+07	1.8468e+07	0.188471	P02774	GC
SERPINB12	Serpin B12	3	0.65	0.94	-0.529	3.28475e+06	2.48736e+07	0.187195	Q96P63	SERPINB12
HPR	Haptoglobin-related protein	8	0.654	0.94	0.468	8.74617e+08	8.02567e+08	0.184431	P00739	HPR
MBL2	Mannose-binding protein C	8	0.664	0.946	0.454	5.11021e+08	4.1789e+08	0.178083	P11226	MBL2
MASP1	Mannan-binding lectin serine protease 1	8	0.667	0.946	0.449	8.05673e+08	7.29715e+08	0.17566	P48740	MASP1
ACTA1	Actin, alpha skeletal muscle	4	0.675	0.946	-0.462	4.41594e+06	6.16086e+06	0.170491	P68133	ACTA1
APOD	Apolipoprotein D	8	0.677	0.946	-0.435	3.58672e+08	3.92e+08	0.169434	P05090	APOD
CLEC3B	Tetranectin	6	0.678	0.946	-0.441	5.15406e+06	6.20817e+06	0.168957	P05452	CLEC3B
KLKB1	Plasma kallikrein	8	0.683	0.948	-0.425	3.02747e+09	3.24128e+09	0.16542	P03952	KLKB1
HSPA5	Endoplasmic reticulum chaperone BiP	6	0.701	0.964	0.407	3.17421e+06	3.1441e+06	0.154348	P11021	HSPA5
APOB	Apolipoprotein B-100	8	0.712	0.964	-0.384	4.10039e+11	4.40591e+11	0.147229	P04114	APOB
SELP	P-selectin	8	0.718	0.964	-0.376	3.93084e+06	4.41766e+06	0.143852	P16109	SELP
CTSF	Cathepsin F	4	0.72	0.964	0.394	2.56493e+06	2.05543e+06	0.142569	Q9UBX1	CTSF
PON1	Serum paraoxonase/arylesterase 1	8	0.727	0.964	-0.364	4.32606e+08	4.91593e+08	0.138636	P27169	PON1
RAC2	Ras-related C3 botulinum toxin substrate 2	6	0.738	0.964	-0.353	936553	1.02569e+06	0.131863	P15153	RAC2
MMRN1	Multimerin-1	8	0.739	0.964	-0.347	1.8409e+07	2.30768e+07	0.131335	Q13201	MMRN1
TPM4	Tropomyosin alpha-4 chain	7	0.743	0.964	0.344	9.27777e+06	6.90698e+06	0.129199	P67936	TPM4
ANGPTL8	Angiopoietin-like protein 8	8	0.743	0.964	-0.341	998040	1.12672e+06	0.1288	Q6UXH0	ANGPTL8
SERPING1	Plasma protease C1 inhibitor	8	0.744	0.964	-0.34	1.53597e+10	1.5773e+10	0.128681	P05155	SERPING1
APOE	Apolipoprotein E	8	0.751	0.964	-0.331	5.00604e+08	5.45114e+08	0.124629	P02649	APOE
CR2	Complement receptor type 2	5	0.768	0.964	-0.316	6.46217e+06	7.06133e+06	0.11472	P20023	CR2
MASP2	Mannan-binding lectin serine protease 2	8	0.77	0.964	0.304	2.32565e+08	2.07965e+08	0.113633	O00187	MASP2
VWF	von Willebrand factor	8	0.772	0.964	0.302	4.08224e+08	3.83469e+08	0.112572	P04275	VWF
MYH9	Myosin-9	8	0.773	0.964	0.3	1.1795e+08	9.80829e+07	0.111846	P35579	MYH9
A2M	Alpha-2-macroglobulin	8	0.777	0.964	-0.294	8.28131e+10	8.65749e+10	0.109316	P01023	A2M
C1RL	Complement C1r subcomponent-like protein	8	0.79	0.964	-0.277	2.20183e+07	2.29315e+07	0.10245	Q9NZP8	C1RL
LPA	Apolipoprotein(a)	8	0.791	0.964	-0.275	1.31668e+09	1.62025e+09	0.101872	P08519	LPA
RAB1B	Ras-related protein Rab-1B	8	0.792	0.964	-0.274	9.13272e+06	1.0774e+07	0.101143	Q9H0U4	RAB1B
LAMA2	Laminin subunit alpha-2	8	0.795	0.964	-0.27	1.95883e+07	2.05104e+07	0.0997881	P24043	LAMA2
RELN	Reelin	8	0.799	0.964	-0.265	1.79236e+07	1.86789e+07	0.0976851	P78509	RELN
F13B	Coagulation factor XIII B chain	8	0.799	0.964	-0.264	5.18995e+06	5.75003e+06	0.0973565	P05160	F13B
LAMB1	Laminin subunit beta-1	8	0.8	0.964	0.264	2.43136e+07	2.30588e+07	0.0970925	P07942	LAMB1
TNC	Tenascin	8	0.811	0.964	-0.249	3.36157e+07	3.46791e+07	0.0911599	P24821	TNC
GP1BA	Platelet glycoprotein Ib alpha chain	8	0.812	0.964	0.247	1.00127e+07	9.53604e+06	0.0905639	P07359	GP1BA
IGFALS	Insulin-like growth factor-binding protein complex acid labile subunit	8	0.815	0.964	-0.243	7.08769e+07	7.60971e+07	0.0888783	P35858	IGFALS
FGA	Fibrinogen alpha chain	8	0.816	0.964	-0.241	3.41989e+11	3.47596e+11	0.0882075	P02671	FGA
LRP1	Prolow-density lipoprotein receptor-related protein 1	8	0.822	0.964	-0.233	7.20419e+07	7.61081e+07	0.0850444	Q07954	LRP1
RAP1B	Ras-related protein Rap-1b	8	0.823	0.964	-0.233	1.43494e+07	1.64784e+07	0.0848122	P61224	RAP1B
TUBA1B	Tubulin alpha-1B chain	2	0.828	0.964	0.277	1.31919e+06	3.96445e+06	0.0819485	P68363	TUBA1B
FGG	Fibrinogen gamma chain	8	0.829	0.964	0.224	2.72563e+11	2.66996e+11	0.0812471	P02679	FGG
APOA4	Apolipoprotein A-IV	2	0.83	0.964	-0.274	2.03688e+06	3.0184e+06	0.0811576	P06727	APOA4
FGB	Fibrinogen beta chain	8	0.83	0.964	0.223	3.61816e+11	3.5744e+11	0.0808871	P02675	FGB
ADGRG6	Adhesion G-protein coupled receptor G6	5	0.831	0.964	0.227	1.77516e+06	1.94491e+06	0.0802163	Q86SQ4	ADGRG6
CFI	Complement factor I	7	0.844	0.965	-0.205	4.17505e+06	4.84114e+06	0.0736242	P05156	CFI
PLXDC2	Plexin domain-containing protein 2	8	0.851	0.965	0.195	6.70982e+06	6.48407e+06	0.0701982	Q6UX71	PLXDC2
C8G	Complement component C8 gamma chain	8	0.86	0.965	0.183	6.75854e+07	6.4268e+07	0.06543	P07360	C8G
RAB5C	Ras-related protein Rab-5C	6	0.868	0.965	-0.175	398485	431196	0.0613915	P51148	RAB5C
COMP	Cartilage oligomeric matrix protein	8	0.869	0.965	-0.171	8.38756e+07	8.73762e+07	0.0608484	P49747	COMP
COLEC10	Collectin-10	8	0.871	0.965	0.168	1.46544e+07	1.42311e+07	0.0598833	Q9Y6Z7	COLEC10
FN1	Fibronectin	8	0.874	0.965	0.164	2.69807e+10	2.62183e+10	0.0584176	P02751	FN1
CLU	Clusterin	8	0.875	0.965	-0.163	8.90882e+09	9.0905e+09	0.0580811	P10909	CLU
ATRN	Attractin	8	0.877	0.965	0.161	1.43654e+07	1.3136e+07	0.0571362	O75882	ATRN
CAMP	Cathelicidin antimicrobial peptide	6	0.877	0.965	0.163	1.22691e+06	1.09019e+06	0.0569011	P49913	CAMP
FCGBP	IgGFc-binding protein	8	0.879	0.965	0.158	8.34909e+07	8.11186e+07	0.0561263	Q9Y6R7	FCGBP
APMAP	Adipocyte plasma membrane-associated protein	7	0.88	0.965	0.157	3.46774e+06	3.26748e+06	0.0553182	Q9HDC9	APMAP
ITIH3	Inter-alpha-trypsin inhibitor heavy chain H3	8	0.897	0.965	-0.135	2.03121e+08	2.08564e+08	0.0473834	Q06033	ITIH3
F2	Prothrombin	8	0.9	0.965	-0.131	1.2469e+08	1.32413e+08	0.0459311	P00734	F2
SSC5D	Soluble scavenger receptor cysteine-rich domain-containing protein SSC5D	8	0.904	0.965	0.124	2.41616e+07	2.36602e+07	0.0436131	A1L4H1	SSC5D
THBS4	Thrombospondin-4	8	0.908	0.965	0.119	1.26163e+08	1.20719e+08	0.0417751	P35443	THBS4
LGALS3BP	Galectin-3-binding protein	8	0.908	0.965	-0.119	4.65625e+08	4.70769e+08	0.0417015	Q08380	LGALS3BP
C8A	Complement component C8 alpha chain	8	0.91	0.965	-0.117	2.35672e+07	2.43994e+07	0.0407917	P07357	C8A
DPP4	Dipeptidyl peptidase 4	8	0.912	0.965	0.115	1.97249e+07	1.92669e+07	0.0401494	P27487	DPP4
NME3	Nucleoside diphosphate kinase 3	8	0.922	0.965	-0.102	1.67387e+06	1.72629e+06	0.0354326	Q13232	NME3
C8B	Complement component C8 beta chain	8	0.922	0.965	0.102	2.05268e+07	1.99271e+07	0.0352694	P07358	C8B
OIT3	Oncoprotein-induced transcript 3 protein	8	0.923	0.965	0.101	7.92209e+06	7.6254e+06	0.0349262	Q8WWZ8	OIT3
RAB6B	Ras-related protein Rab-6B	7	0.928	0.965	0.0944	1.12366e+06	1.11317e+06	0.0325317	Q9NRW1	RAB6B
VCAM1	Vascular cell adhesion protein 1	8	0.929	0.965	0.092	1.15017e+06	1.1096e+06	0.0318531	P19320	VCAM1
SERPINA4	Kallistatin	8	0.947	0.976	-0.0687	3.73375e+07	3.78993e+07	0.023575	P29622	SERPINA4
NOTCH3	Neurogenic locus notch homolog protein 3	8	0.948	0.976	0.0677	1.28294e+08	1.26782e+08	0.0232412	Q9UM47	NOTCH3
SFN	14-3-3 protein sigma	4	0.953	0.977	-0.0646	787281	1.32398e+06	0.021115	P31947	SFN
COL6A2	Collagen alpha-2(VI) chain	8	0.965	0.984	0.046	3.73788e+06	3.6829e+06	0.0156706	P12110	COL6A2
ADAMTS13	A disintegrin and metalloproteinase with thrombospondin motifs 13	8	0.967	0.984	-0.0423	3.6082e+07	3.6611e+07	0.0143646	Q76LX8	ADAMTS13
ORM2	Alpha-1-acid glycoprotein 2	8	0.982	0.994	0.0237	8.03296e+07	8.0004e+07	0.00798684	P19652	ORM2
HSPB1	Heat shock protein beta-1	4	0.991	0.997	0.0121	1.41937e+06	1.09111e+07	0.00387245	P04792	HSPB1
BCHE	Cholinesterase	8	0.993	0.997	-0.00921	1.11441e+09	1.11667e+09	0.00309165	P06276	BCHE
OAF	Out at first protein homolog	8	0.999	0.999	0.000771	1.66275e+06	1.66231e+06	0.000257957	Q86UD1	OAF

## Sheet: Table S6
Supplementary Table S6. Enrichment results of GO biological processes
rank	MainTitle	geneCount	direction	AUC	P.Value	adj.P.Value	ID	all_IDs	otherNames
1	positive regulation of angiogenesis	8	Up in AD	0.805	0.00343	0.715	GO:0045766	GO:0045766	positive regulation of vasculature development
2	regulation of localization	72	Up in AD	0.614	0.00548	0.715	GO:0032879	GO:0032879
3	inorganic ion transmembrane transport	7	Up in AD	0.804	0.00631	0.715	GO:0098660	GO:0098660
4	response to hydrogen peroxide	5	Down in AD	0.151	0.00776	0.715	GO:0042542	GO:0042542
5	intermediate filament cytoskeleton organization	8	Down in AD	0.223	0.00788	0.715	GO:0045104	GO:0045104	intermediate filament organization, intermediate filament-based process
6	transmembrane transport	16	Up in AD	0.699	0.00813	0.715	GO:0055085	GO:0055085
7	regulation of cell migration	32	Up in AD	0.643	0.00946	0.715	GO:0030334	GO:0030334
8	epidermis development	16	Down in AD	0.31	0.0114	0.715	GO:0008544	GO:0008544
9	keratinization	9	Down in AD	0.258	0.0139	0.715	GO:0031424	GO:0031424
10	regulation of cell motility	34	Up in AD	0.632	0.014	0.715	GO:2000145	GO:2000145
11	regulation of cell population proliferation	36	Up in AD	0.629	0.0143	0.715	GO:0042127	GO:0042127
12	positive regulation of protein localization	14	Up in AD	0.695	0.0148	0.715	GO:1903829	GO:1903829
13	regulation of cell projection organization	14	Up in AD	0.692	0.0162	0.715	GO:0031344	GO:0031344
14	epidermal cell differentiation	12	Down in AD	0.294	0.0165	0.715	GO:0009913	GO:0009913	keratinocyte differentiation
15	regulation of biological process involved in symbiotic interaction	6	Down in AD	0.216	0.0179	0.715	GO:0043903	GO:0043903
16	response to calcium ion	6	Up in AD	0.783	0.0182	0.715	GO:0051592	GO:0051592
17	carbohydrate metabolic process	10	Up in AD	0.717	0.0204	0.715	GO:0005975	GO:0005975
18	regulation of transport	47	Up in AD	0.609	0.0213	0.715	GO:0051049	GO:0051049
19	regulation of locomotion	35	Up in AD	0.622	0.0213	0.715	GO:0040012	GO:0040012
20	positive regulation of developmental process	27	Up in AD	0.636	0.0218	0.715	GO:0051094	GO:0051094
21	positive regulation of transport	40	Up in AD	0.615	0.0218	0.715	GO:0051050	GO:0051050
22	cation homeostasis	10	Down in AD	0.288	0.0234	0.715	GO:0055080	GO:0055080	inorganic ion homeostasis, ion homeostasis, metal ion homeostasis
23	positive regulation of cell migration	19	Up in AD	0.655	0.0252	0.715	GO:0030335	GO:0030335
24	chordate embryonic development	8	Up in AD	0.733	0.0256	0.715	GO:0043009	GO:0043009	embryo development ending in birth or egg hatching
25	ion transmembrane transport	9	Up in AD	0.717	0.0274	0.715	GO:0034220	GO:0034220
26	endothelial cell apoptotic process	5	Up in AD	0.788	0.0277	0.715	GO:0072577	GO:0072577	regulation of endothelial cell apoptotic process
27	in utero embryonic development	6	Up in AD	0.762	0.0287	0.715	GO:0001701	GO:0001701
28	cell projection organization	27	Up in AD	0.628	0.0306	0.715	GO:0030030	GO:0030030
29	regulation of cellular component movement	36	Up in AD	0.613	0.0308	0.715	GO:0051270	GO:0051270
30	negative regulation of multicellular organismal process	38	Down in AD	0.389	0.0309	0.715	GO:0051241	GO:0051241
31	positive regulation of cell development	11	Up in AD	0.693	0.031	0.715	GO:0010720	GO:0010720
32	positive regulation of transmembrane transport	7	Up in AD	0.74	0.031	0.715	GO:0034764	GO:0034764
33	modulation by symbiont of entry into host	5	Down in AD	0.22	0.0328	0.715	GO:0052372	GO:0052372	negative regulation of viral entry into host cell, negative regulation of viral life cycle, regulation of viral entry into host cell, regulation of viral life cycle
34	amide transport	5	Up in AD	0.779	0.0334	0.715	GO:0042886	GO:0042886
35	integrin-mediated signaling pathway	12	Up in AD	0.683	0.0334	0.715	GO:0007229	GO:0007229
36	positive regulation of cell population proliferation	21	Up in AD	0.64	0.0344	0.715	GO:0008284	GO:0008284
37	embryo development	19	Up in AD	0.645	0.0359	0.715	GO:0009790	GO:0009790
38	skin development	16	Down in AD	0.343	0.0364	0.715	GO:0043588	GO:0043588
39	membrane organization	20	Up in AD	0.641	0.038	0.715	GO:0061024	GO:0061024
40	cellular cation homeostasis	9	Down in AD	0.297	0.0391	0.715	GO:0030003	GO:0030003	cellular ion homeostasis, cellular metal ion homeostasis
41	response to monosaccharide	6	Up in AD	0.746	0.0402	0.715	GO:0034284	GO:0034284
42	positive regulation of establishment of protein localization	11	Up in AD	0.682	0.0417	0.715	GO:1904951	GO:1904951	positive regulation of protein transport
43	cell-cell signaling	20	Up in AD	0.637	0.0425	0.715	GO:0007267	GO:0007267
44	regulation of plasma membrane bounded cell projection organization	13	Up in AD	0.666	0.0444	0.715	GO:0120035	GO:0120035
45	peptide biosynthetic process	5	Up in AD	0.762	0.0456	0.715	GO:0043043	GO:0043043	post-transcriptional regulation of gene expression, regulation of cellular macromolecule biosynthetic process, regulation of translation, translation
46	positive regulation of cell projection organization	11	Up in AD	0.679	0.0461	0.715	GO:0031346	GO:0031346
47	export from cell	12	Up in AD	0.671	0.0466	0.715	GO:0140352	GO:0140352	secretion, secretion by cell
48	locomotion	54	Up in AD	0.589	0.0481	0.715	GO:0040011	GO:0040011
49	response to reactive oxygen species	8	Down in AD	0.295	0.0491	0.715	GO:0000302	GO:0000302
50	iron ion transport	5	Down in AD	0.242	0.0494	0.715	GO:0006826	GO:0006826	transition metal ion transport
51	regulation of establishment of protein localization	15	Up in AD	0.651	0.0505	0.715	GO:0070201	GO:0070201	regulation of protein transport
52	peptidyl-amino acid modification	13	Down in AD	0.338	0.0506	0.715	GO:0018193	GO:0018193
53	positive regulation of epithelial cell migration	7	Up in AD	0.717	0.0512	0.715	GO:0010634	GO:0010634
54	cell migration	46	Up in AD	0.593	0.0513	0.715	GO:0016477	GO:0016477
55	cell-cell junction assembly	7	Down in AD	0.287	0.0554	0.715	GO:0007043	GO:0007043
56	response to carbohydrate	7	Up in AD	0.712	0.0562	0.715	GO:0009743	GO:0009743
57	regulation of cellular amide metabolic process	7	Up in AD	0.71	0.0584	0.715	GO:0034248	GO:0034248
58	cell motility	51	Up in AD	0.587	0.0587	0.715	GO:0048870	GO:0048870	localization of cell
59	establishment of protein localization	31	Up in AD	0.605	0.0603	0.715	GO:0045184	GO:0045184
60	cell surface receptor signaling pathway	54	Up in AD	0.585	0.0603	0.715	GO:0007166	GO:0007166
61	regulation of transmembrane transport	10	Up in AD	0.676	0.0608	0.715	GO:0034762	GO:0034762
62	regulation of anatomical structure morphogenesis	28	Up in AD	0.608	0.0634	0.715	GO:0022603	GO:0022603
63	response to unfolded protein	5	Up in AD	0.742	0.0643	0.715	GO:0006986	GO:0006986
64	plasma membrane bounded cell projection organization	26	Up in AD	0.611	0.0645	0.715	GO:0120036	GO:0120036
65	positive regulation of cell motility	20	Up in AD	0.625	0.0658	0.715	GO:2000147	GO:2000147	positive regulation of cellular component movement
66	regulation of intracellular signal transduction	27	Up in AD	0.609	0.0666	0.715	GO:1902531	GO:1902531
67	regulation of cell development	15	Up in AD	0.642	0.067	0.715	GO:0060284	GO:0060284
68	regulation of cell morphogenesis	13	Up in AD	0.651	0.0672	0.715	GO:0022604	GO:0022604
69	organic hydroxy compound metabolic process	15	Up in AD	0.641	0.0688	0.715	GO:1901615	GO:1901615
70.5	cellular homeostasis	12	Down in AD	0.344	0.0693	0.715	GO:0019725	GO:0019725
70.5	substrate adhesion-dependent cell spreading	12	Up in AD	0.656	0.0693	0.715	GO:0034446	GO:0034446
72	positive regulation of intracellular signal transduction	22	Up in AD	0.617	0.0704	0.715	GO:1902533	GO:1902533
73	positive regulation of response to biotic stimulus	6	Down in AD	0.284	0.0722	0.715	GO:0002833	GO:0002833
74	intracellular signal transduction	32	Up in AD	0.599	0.0728	0.715	GO:0035556	GO:0035556
75.5	ossification	9	Up in AD	0.676	0.0737	0.715	GO:0001503	GO:0001503
75.5	cellular macromolecule biosynthetic process	9	Up in AD	0.676	0.0737	0.715	GO:0034645	GO:0034645
77	membrane invagination	8	Up in AD	0.684	0.0769	0.715	GO:0010324	GO:0010324	phagocytosis, engulfment, plasma membrane invagination
78	dephosphorylation	6	Up in AD	0.712	0.0772	0.715	GO:0016311	GO:0016311
79	positive regulation of catalytic activity	20	Up in AD	0.62	0.0774	0.715	GO:0043085	GO:0043085
80	regulation of secretion	10	Up in AD	0.665	0.0778	0.715	GO:0051046	GO:0051046	regulation of secretion by cell
81	response to organonitrogen compound	23	Up in AD	0.612	0.0783	0.715	GO:0010243	GO:0010243
82	cell morphogenesis	31	Up in AD	0.598	0.0788	0.715	GO:0000902	GO:0000902
83	response to xenobiotic stimulus	8	Up in AD	0.683	0.0797	0.715	GO:0009410	GO:0009410
84	retina homeostasis	6	Down in AD	0.29	0.0804	0.715	GO:0001895	GO:0001895
85	regulation of hemopoiesis	6	Down in AD	0.292	0.0825	0.715	GO:1903706	GO:1903706
86	inorganic cation transmembrane transport	5	Up in AD	0.727	0.0839	0.715	GO:0098662	GO:0098662
87	neurogenesis	30	Up in AD	0.598	0.0843	0.715	GO:0022008	GO:0022008
88	supramolecular fiber organization	26	Down in AD	0.396	0.0847	0.715	GO:0097435	GO:0097435
89	cytolysis	8	Up in AD	0.678	0.0883	0.715	GO:0019835	GO:0019835
90	positive regulation of cell activation	8	Up in AD	0.676	0.0914	0.715	GO:0050867	GO:0050867
91	epithelial cell differentiation	18	Down in AD	0.38	0.0922	0.715	GO:0030855	GO:0030855
92	negative regulation of apoptotic process	17	Up in AD	0.623	0.0923	0.715	GO:0043066	GO:0043066
93	cellular response to tumor necrosis factor	7	Up in AD	0.687	0.093	0.715	GO:0071356	GO:0071356	response to tumor necrosis factor
94	generation of neurons	25	Up in AD	0.603	0.0946	0.715	GO:0048699	GO:0048699
95	microtubule-based process	10	Up in AD	0.657	0.0946	0.715	GO:0007017	GO:0007017
96	cytoskeleton organization	34	Down in AD	0.411	0.0974	0.715	GO:0007010	GO:0007010
97	cell division	6	Up in AD	0.699	0.0978	0.715	GO:0051301	GO:0051301
98	myeloid cell differentiation	9	Down in AD	0.337	0.0987	0.715	GO:0030099	GO:0030099
99	response to fungus	6	Down in AD	0.302	0.099	0.715	GO:0009620	GO:0009620
100	animal organ development	68	Down in AD	0.431	0.0995	0.715	GO:0048513	GO:0048513
101	regulation of lipase activity	6	Down in AD	0.303	0.1	0.715	GO:0060191	GO:0060191
102	positive regulation of locomotion	21	Up in AD	0.609	0.101	0.715	GO:0040017	GO:0040017
103	regulation of protein stability	11	Down in AD	0.353	0.101	0.715	GO:0031647	GO:0031647
104	establishment of localization in cell	31	Up in AD	0.591	0.102	0.715	GO:0051649	GO:0051649
105	cell cycle	9	Up in AD	0.661	0.102	0.715	GO:0007049	GO:0007049
106	monocarboxylic acid metabolic process	10	Up in AD	0.653	0.103	0.715	GO:0032787	GO:0032787
107	zymogen activation	17	Down in AD	0.382	0.105	0.715	GO:0031638	GO:0031638
108	exocytosis	7	Up in AD	0.68	0.105	0.715	GO:0006887	GO:0006887
109	regulation of blood pressure	5	Down in AD	0.288	0.105	0.715	GO:0008217	GO:0008217
110	cell development	49	Up in AD	0.575	0.105	0.715	GO:0048468	GO:0048468
111.5	signal release	7	Up in AD	0.68	0.106	0.715	GO:0023061	GO:0023061
111.5	response to decreased oxygen levels	7	Up in AD	0.68	0.106	0.715	GO:0036293	GO:0036293	response to hypoxia, response to oxygen levels
113	hydrogen peroxide metabolic process	5	Down in AD	0.288	0.107	0.715	GO:0042743	GO:0042743
114	hormone secretion	6	Up in AD	0.693	0.107	0.715	GO:0046879	GO:0046879	regulation of hormone secretion
115	regulation of vesicle-mediated transport	30	Up in AD	0.591	0.108	0.715	GO:0060627	GO:0060627
116	cell population proliferation	42	Up in AD	0.579	0.109	0.715	GO:0008283	GO:0008283
117	positive regulation of multicellular organismal process	37	Up in AD	0.583	0.111	0.715	GO:0051240	GO:0051240
118	small molecule metabolic process	25	Up in AD	0.598	0.111	0.715	GO:0044281	GO:0044281
119	regulation of leukocyte migration	9	Up in AD	0.657	0.112	0.715	GO:0002685	GO:0002685
120	neuron differentiation	24	Up in AD	0.599	0.112	0.715	GO:0030182	GO:0030182
121	positive regulation of nucleobase-containing compound metabolic process	10	Down in AD	0.352	0.113	0.715	GO:0045935	GO:0045935
122	pyruvate metabolic process	5	Up in AD	0.707	0.114	0.715	GO:0006090	GO:0006090
123	organic substance transport	50	Up in AD	0.573	0.114	0.715	GO:0071702	GO:0071702
124	protein transport	30	Up in AD	0.589	0.115	0.715	GO:0015031	GO:0015031
125	formation of primary germ layer	7	Up in AD	0.675	0.115	0.715	GO:0001704	GO:0001704
126	positive regulation of leukocyte activation	6	Up in AD	0.689	0.115	0.715	GO:0002696	GO:0002696
127	regulation of phagocytosis	16	Up in AD	0.617	0.118	0.715	GO:0050764	GO:0050764
128	regulation of substrate adhesion-dependent cell spreading	6	Up in AD	0.687	0.118	0.715	GO:1900024	GO:1900024
129	generation of precursor metabolites and energy	5	Up in AD	0.704	0.119	0.715	GO:0006091	GO:0006091
130	regulation of viral process	7	Down in AD	0.327	0.119	0.715	GO:0050792	GO:0050792
131	regulation of neuron projection development	9	Up in AD	0.653	0.12	0.715	GO:0010975	GO:0010975
132	neuron projection development	21	Up in AD	0.602	0.122	0.715	GO:0031175	GO:0031175
133	renal system process	5	Down in AD	0.297	0.122	0.715	GO:0003014	GO:0003014
134.5	negative regulation of intracellular signal transduction	10	Up in AD	0.645	0.122	0.715	GO:1902532	GO:1902532
134.5	cellular chemical homeostasis	10	Down in AD	0.355	0.122	0.715	GO:0055082	GO:0055082
136	movement of cell or subcellular component	55	Up in AD	0.569	0.122	0.715	GO:0006928	GO:0006928
137	negative regulation of viral process	6	Down in AD	0.315	0.122	0.715	GO:0048525	GO:0048525
138.5	developmental maturation	7	Up in AD	0.672	0.123	0.715	GO:0021700	GO:0021700
138.5	regulation of cell morphogenesis involved in differentiation	7	Up in AD	0.672	0.123	0.715	GO:0010769	GO:0010769
140	regulation of cholesterol efflux	7	Up in AD	0.671	0.124	0.715	GO:0010874	GO:0010874
141	epithelial cell apoptotic process	6	Up in AD	0.684	0.126	0.715	GO:1904019	GO:1904019	regulation of epithelial cell apoptotic process
142	response to nitrogen compound	24	Up in AD	0.595	0.127	0.715	GO:1901698	GO:1901698
143	protein secretion	6	Up in AD	0.683	0.127	0.715	GO:0009306	GO:0009306
144	anatomical structure morphogenesis	71	Up in AD	0.563	0.127	0.715	GO:0009653	GO:0009653
145	defense response to fungus	5	Down in AD	0.301	0.129	0.715	GO:0050832	GO:0050832
146	positive regulation of molecular function	25	Up in AD	0.592	0.132	0.715	GO:0044093	GO:0044093
147	biological process involved in interaction with host	11	Down in AD	0.365	0.132	0.715	GO:0051701	GO:0051701
148	cell morphogenesis involved in differentiation	28	Up in AD	0.588	0.133	0.715	GO:0000904	GO:0000904
149.5	cellular response to insulin stimulus	5	Up in AD	0.696	0.134	0.715	GO:0032869	GO:0032869	response to insulin
149.5	regulation of protein secretion	5	Up in AD	0.696	0.134	0.715	GO:0050708	GO:0050708
151	cell-cell adhesion via plasma-membrane adhesion molecules	12	Up in AD	0.629	0.134	0.715	GO:0098742	GO:0098742
152	negative regulation of apoptotic signaling pathway	7	Up in AD	0.666	0.135	0.715	GO:2001234	GO:2001234
153	cell-substrate adhesion	31	Up in AD	0.584	0.135	0.715	GO:0031589	GO:0031589
154	response to topologically incorrect protein	7	Up in AD	0.666	0.136	0.715	GO:0035966	GO:0035966
155	neuron development	23	Up in AD	0.595	0.137	0.715	GO:0048666	GO:0048666
156	response to glucose	5	Up in AD	0.695	0.138	0.715	GO:0009749	GO:0009749	response to hexose
157	apoptotic signaling pathway	10	Up in AD	0.639	0.138	0.715	GO:0097190	GO:0097190
158	complement activation, classical pathway	26	Up in AD	0.589	0.139	0.715	GO:0006958	GO:0006958
159	nervous system development	37	Up in AD	0.577	0.139	0.715	GO:0007399	GO:0007399
160	anatomical structure formation involved in morphogenesis	35	Up in AD	0.578	0.142	0.724	GO:0048646	GO:0048646
161	multicellular organismal response to stress	5	Up in AD	0.692	0.143	0.724	GO:0033555	GO:0033555
162	synapse organization	13	Up in AD	0.62	0.147	0.739	GO:0050808	GO:0050808
163	blood vessel endothelial cell migration	9	Up in AD	0.641	0.152	0.749	GO:0043534	GO:0043534
164	modulation by host of symbiont process	6	Down in AD	0.329	0.154	0.749	GO:0051851	GO:0051851
165	negative regulation of response to wounding	21	Down in AD	0.405	0.154	0.749	GO:1903035	GO:1903035	negative regulation of wound healing
166	gastrulation	10	Up in AD	0.633	0.154	0.749	GO:0007369	GO:0007369
167	cellular response to interferon-gamma	5	Down in AD	0.313	0.154	0.749	GO:0071346	GO:0071346	response to interferon-gamma
168	axon development	18	Up in AD	0.601	0.155	0.749	GO:0061564	GO:0061564
169	response to cytokine	17	Up in AD	0.604	0.156	0.749	GO:0034097	GO:0034097
170	regulation of cellular component organization	45	Up in AD	0.568	0.157	0.749	GO:0051128	GO:0051128
171	amide biosynthetic process	6	Up in AD	0.67	0.157	0.749	GO:0043604	GO:0043604
172	cell cycle process	5	Up in AD	0.684	0.16	0.758	GO:0022402	GO:0022402
173	positive regulation of secretion	6	Up in AD	0.668	0.161	0.758	GO:0051047	GO:0051047	positive regulation of secretion by cell
174	negative regulation of programmed cell death	18	Up in AD	0.599	0.164	0.764	GO:0043069	GO:0043069
175	mitotic cell cycle	5	Up in AD	0.681	0.166	0.764	GO:0000278	GO:0000278
176	regulation of exocytosis	6	Up in AD	0.666	0.167	0.764	GO:0017157	GO:0017157
177	negative regulation of cellular component organization	16	Up in AD	0.604	0.167	0.764	GO:0051129	GO:0051129
178	homeostatic process	36	Down in AD	0.427	0.167	0.764	GO:0042592	GO:0042592
179	positive regulation of immune system process	53	Up in AD	0.562	0.169	0.764	GO:0002684	GO:0002684
180	embryonic morphogenesis	12	Up in AD	0.618	0.17	0.764	GO:0048598	GO:0048598
181	phagocytosis	28	Up in AD	0.58	0.17	0.764	GO:0006909	GO:0006909
182	negative regulation of cellular protein metabolic process	40	Up in AD	0.569	0.171	0.764	GO:0032269	GO:0032269
183	signal transduction	77	Up in AD	0.555	0.172	0.767	GO:0007165	GO:0007165
184	organelle organization	40	Down in AD	0.432	0.175	0.774	GO:0006996	GO:0006996
185.5	behavior	10	Up in AD	0.626	0.179	0.786	GO:0007610	GO:0007610
185.5	regulation of chemotaxis	10	Up in AD	0.626	0.179	0.786	GO:0050920	GO:0050920
187	regulation of protein localization	23	Up in AD	0.585	0.18	0.786	GO:0032880	GO:0032880
188	cell adhesion	73	Up in AD	0.554	0.185	0.787	GO:0007155	GO:0007155
189	response to metal ion	11	Up in AD	0.619	0.185	0.787	GO:0010038	GO:0010038
190	regulation of hormone levels	9	Up in AD	0.63	0.187	0.787	GO:0010817	GO:0010817
191	B cell mediated immunity	27	Up in AD	0.578	0.187	0.787	GO:0019724	GO:0019724	humoral immune response mediated by circulating immunoglobulin, immunoglobulin mediated immune response
192	regulation of heterotypic cell-cell adhesion	5	Up in AD	0.672	0.19	0.787	GO:0034114	GO:0034114
193	modulation of chemical synaptic transmission	8	Up in AD	0.636	0.192	0.787	GO:0050804	GO:0050804	regulation of trans-synaptic signaling
194	positive regulation of intracellular protein transport	7	Up in AD	0.645	0.193	0.787	GO:0090316	GO:0090316	positive regulation of intracellular transport
195	regulation of nervous system development	6	Up in AD	0.656	0.195	0.787	GO:0051960	GO:0051960	regulation of neurogenesis
196	response to alcohol	5	Up in AD	0.67	0.195	0.787	GO:0097305	GO:0097305
197	regulation of intracellular protein transport	10	Up in AD	0.621	0.196	0.787	GO:0033157	GO:0033157	regulation of intracellular transport
198	regulation of fibrinolysis	9	Down in AD	0.373	0.197	0.787	GO:0051917	GO:0051917
199	leukocyte mediated immunity	34	Up in AD	0.569	0.198	0.787	GO:0002443	GO:0002443
200	protein maturation	25	Down in AD	0.421	0.199	0.787	GO:0051604	GO:0051604	protein processing
201	negative regulation of blood coagulation	19	Down in AD	0.411	0.2	0.787	GO:0030195	GO:0030195	negative regulation of coagulation
202	regulation of apoptotic process	28	Up in AD	0.575	0.2	0.787	GO:0042981	GO:0042981
203	positive regulation of cell differentiation	16	Up in AD	0.596	0.201	0.787	GO:0045597	GO:0045597
204	platelet activation	22	Up in AD	0.583	0.203	0.787	GO:0030168	GO:0030168
205	regulation of cellular localization	17	Up in AD	0.592	0.206	0.787	GO:0060341	GO:0060341
206	regulation of plasma lipoprotein particle levels	11	Up in AD	0.613	0.208	0.787	GO:0097006	GO:0097006
207	adaptive immune response based on somatic recombination of immune receptors built from immunoglobulin superfamily domains	30	Up in AD	0.571	0.213	0.787	GO:0002460	GO:0002460	lymphocyte mediated immunity
208	negative regulation of phosphate metabolic process	7	Up in AD	0.638	0.214	0.787	GO:0045936	GO:0045936	negative regulation of phosphorus metabolic process, negative regulation of phosphorylation, negative regulation of protein modification process, negative regulation of protein phosphorylation
209.5	negative regulation of myeloid cell differentiation	5	Down in AD	0.337	0.214	0.787	GO:0045638	GO:0045638	regulation of myeloid cell differentiation
209.5	regulation of tissue remodeling	5	Down in AD	0.337	0.214	0.787	GO:0034103	GO:0034103
211.5	regulation of tumor necrosis factor production	6	Up in AD	0.649	0.215	0.787	GO:0032680	GO:0032680	regulation of tumor necrosis factor superfamily cytokine production, tumor necrosis factor production, tumor necrosis factor superfamily cytokine production
211.5	regulation of leukocyte chemotaxis	6	Up in AD	0.649	0.215	0.787	GO:0002688	GO:0002688
213	response to abiotic stimulus	16	Up in AD	0.593	0.215	0.787	GO:0009628	GO:0009628
214	cholesterol efflux	11	Up in AD	0.611	0.216	0.787	GO:0033344	GO:0033344
215	regulation of ERK1 and ERK2 cascade	10	Up in AD	0.616	0.216	0.787	GO:0070372	GO:0070372
216	interleukin-8 production	5	Down in AD	0.338	0.217	0.787	GO:0032637	GO:0032637	regulation of interleukin-8 production
217	positive regulation of nervous system development	5	Up in AD	0.661	0.219	0.787	GO:0051962	GO:0051962	positive regulation of neurogenesis
218	cation transmembrane transport	7	Up in AD	0.636	0.22	0.787	GO:0098655	GO:0098655
219.5	small molecule biosynthetic process	6	Up in AD	0.647	0.222	0.787	GO:0044283	GO:0044283
219.5	positive regulation of cholesterol efflux	6	Up in AD	0.647	0.222	0.787	GO:0010875	GO:0010875
221	macromolecule localization	56	Up in AD	0.554	0.222	0.787	GO:0033036	GO:0033036
222	regulation of cellular response to growth factor stimulus	8	Down in AD	0.373	0.223	0.787	GO:0090287	GO:0090287
223	epithelium development	26	Down in AD	0.427	0.224	0.787	GO:0060429	GO:0060429
224.5	cholesterol esterification	5	Down in AD	0.341	0.225	0.787	GO:0034435	GO:0034435	positive regulation of cholesterol esterification, positive regulation of steroid metabolic process, regulation of cholesterol esterification, steroid esterification, sterol esterification
224.5	positive regulation of substrate adhesion-dependent cell spreading	5	Up in AD	0.659	0.225	0.787	GO:1900026	GO:1900026
227	carboxylic acid metabolic process	12	Up in AD	0.604	0.225	0.787	GO:0019752	GO:0019752	organic acid metabolic process, oxoacid metabolic process
227	negative regulation of cell motility	12	Up in AD	0.604	0.225	0.787	GO:2000146	GO:2000146	negative regulation of locomotion
227	blood coagulation, fibrin clot formation	12	Up in AD	0.604	0.225	0.787	GO:0072378	GO:0072378
229	protein catabolic process	14	Up in AD	0.597	0.226	0.787	GO:0030163	GO:0030163
230	positive regulation of cell morphogenesis involved in differentiation	6	Up in AD	0.645	0.226	0.787	GO:0010770	GO:0010770
231	positive regulation of nucleic acid-templated transcription	8	Down in AD	0.374	0.227	0.787	GO:1903508	GO:1903508	positive regulation of RNA biosynthetic process, positive regulation of RNA metabolic process, positive regulation of transcription, DNA-templated
232	positive regulation of ion transmembrane transport	5	Up in AD	0.658	0.227	0.787	GO:0034767	GO:0034767	positive regulation of ion transport
233	negative regulation of protein metabolic process	46	Up in AD	0.557	0.228	0.787	GO:0051248	GO:0051248
234	positive regulation of cellular protein metabolic process	31	Up in AD	0.567	0.229	0.787	GO:0032270	GO:0032270
235	modulation by host of viral process	5	Down in AD	0.343	0.232	0.787	GO:0044788	GO:0044788
236	positive regulation of phagocytosis	15	Up in AD	0.592	0.233	0.787	GO:0050766	GO:0050766
237	microtubule cytoskeleton organization	7	Up in AD	0.633	0.233	0.787	GO:0000226	GO:0000226
238	response to oxidative stress	14	Down in AD	0.405	0.236	0.787	GO:0006979	GO:0006979
239	cellular detoxification	7	Down in AD	0.368	0.236	0.787	GO:1990748	GO:1990748	cellular oxidant detoxification, cellular response to toxic substance, detoxification
240	blood circulation	18	Down in AD	0.416	0.236	0.787	GO:0008015	GO:0008015
241	positive regulation of hydrolase activity	11	Up in AD	0.606	0.238	0.787	GO:0051345	GO:0051345
242	cellular macromolecule catabolic process	7	Up in AD	0.631	0.24	0.787	GO:0044265	GO:0044265	cellular protein catabolic process
243	extrinsic apoptotic signaling pathway	5	Up in AD	0.654	0.24	0.787	GO:0097191	GO:0097191	regulation of extrinsic apoptotic signaling pathway
244	activation of immune response	40	Up in AD	0.559	0.242	0.787	GO:0002253	GO:0002253
245	chemical homeostasis	23	Down in AD	0.426	0.242	0.787	GO:0048878	GO:0048878
246	protein activation cascade	13	Up in AD	0.597	0.243	0.787	GO:0072376	GO:0072376
247	negative regulation of hemostasis	20	Down in AD	0.421	0.244	0.787	GO:1900047	GO:1900047
248	response to nutrient levels	10	Up in AD	0.609	0.245	0.787	GO:0031667	GO:0031667
249	positive regulation of cell-cell adhesion	9	Up in AD	0.614	0.247	0.787	GO:0022409	GO:0022409
250	muscle cell proliferation	8	Up in AD	0.62	0.25	0.787	GO:0033002	GO:0033002	regulation of smooth muscle cell proliferation, smooth muscle cell proliferation
251	positive regulation of cell adhesion	17	Up in AD	0.584	0.251	0.787	GO:0045785	GO:0045785
252	response to toxic substance	10	Down in AD	0.393	0.253	0.787	GO:0009636	GO:0009636
253	proteolysis involved in cellular protein catabolic process	6	Up in AD	0.637	0.253	0.787	GO:0051603	GO:0051603
255	negative regulation of hemopoiesis	5	Down in AD	0.35	0.254	0.787	GO:1903707	GO:1903707	negative regulation of leukocyte differentiation, regulation of leukocyte differentiation
255	regulation of triglyceride metabolic process	5	Up in AD	0.65	0.254	0.787	GO:0090207	GO:0090207
255	positive regulation of cytoskeleton organization	5	Down in AD	0.35	0.254	0.787	GO:0051495	GO:0051495	positive regulation of organelle organization
257	regulation of protein-containing complex assembly	9	Up in AD	0.612	0.255	0.787	GO:0043254	GO:0043254
258	leukocyte migration	16	Up in AD	0.585	0.257	0.787	GO:0050900	GO:0050900
259	negative regulation of cell death	19	Up in AD	0.579	0.257	0.787	GO:0060548	GO:0060548
260	positive regulation of supramolecular fiber organization	8	Down in AD	0.382	0.257	0.787	GO:1902905	GO:1902905
261	negative regulation of cellular metabolic process	53	Up in AD	0.551	0.258	0.787	GO:0031324	GO:0031324
262	negative regulation of cell activation	6	Down in AD	0.365	0.261	0.787	GO:0050866	GO:0050866
263	establishment of protein localization to extracellular region	7	Up in AD	0.625	0.262	0.787	GO:0035592	GO:0035592
264	anatomical structure homeostasis	14	Down in AD	0.41	0.263	0.787	GO:0060249	GO:0060249
265	cell-matrix adhesion	21	Up in AD	0.574	0.263	0.787	GO:0007160	GO:0007160
266	regulation of proteolysis	48	Up in AD	0.552	0.264	0.787	GO:0030162	GO:0030162
267	cognition	6	Up in AD	0.634	0.264	0.787	GO:0050890	GO:0050890	learning or memory
268	tissue remodeling	9	Down in AD	0.39	0.264	0.787	GO:0048771	GO:0048771
269	regulation of response to biotic stimulus	11	Down in AD	0.4	0.264	0.787	GO:0002831	GO:0002831
270	biological process involved in symbiotic interaction	25	Down in AD	0.432	0.265	0.787	GO:0044403	GO:0044403
271	neuron apoptotic process	5	Up in AD	0.646	0.266	0.787	GO:0051402	GO:0051402
272	positive regulation of lipid transport	5	Up in AD	0.645	0.269	0.787	GO:0032370	GO:0032370
273.5	negative regulation of immune effector process	10	Down in AD	0.396	0.269	0.787	GO:0002698	GO:0002698
273.5	entry into host	10	Down in AD	0.396	0.269	0.787	GO:0044409	GO:0044409	movement in host environment, viral entry into host cell
275	regulation of steroid metabolic process	6	Down in AD	0.367	0.269	0.787	GO:0019218	GO:0019218
276	cellular response to cytokine stimulus	15	Up in AD	0.585	0.269	0.787	GO:0071345	GO:0071345
277	regulation of MAPK cascade	13	Up in AD	0.591	0.269	0.787	GO:0043408	GO:0043408
278	cell-cell adhesion	46	Up in AD	0.553	0.271	0.787	GO:0098609	GO:0098609
279	negative regulation of cell population proliferation	14	Up in AD	0.588	0.271	0.787	GO:0008285	GO:0008285
280	response to extracellular stimulus	11	Up in AD	0.598	0.272	0.787	GO:0009991	GO:0009991
281	negative regulation of nitrogen compound metabolic process	52	Up in AD	0.55	0.272	0.787	GO:0051172	GO:0051172
282	adaptive immune response	33	Up in AD	0.56	0.273	0.787	GO:0002250	GO:0002250
283	anterograde trans-synaptic signaling	9	Up in AD	0.608	0.275	0.787	GO:0098916	GO:0098916	chemical synaptic transmission, synaptic signaling, trans-synaptic signaling
284	regulation of apoptotic signaling pathway	8	Up in AD	0.614	0.276	0.787	GO:2001233	GO:2001233
285	epithelial cell migration	16	Up in AD	0.582	0.277	0.787	GO:0010631	GO:0010631	epithelium migration
286	intracellular protein transport	19	Up in AD	0.575	0.277	0.787	GO:0006886	GO:0006886
287	intracellular transport	23	Up in AD	0.569	0.277	0.787	GO:0046907	GO:0046907
288	production of molecular mediator of immune response	5	Down in AD	0.358	0.281	0.794	GO:0002440	GO:0002440	regulation of production of molecular mediator of immune response
289	positive regulation of protein metabolic process	34	Up in AD	0.558	0.282	0.794	GO:0051247	GO:0051247
290	aging	8	Down in AD	0.389	0.288	0.799	GO:0007568	GO:0007568
291	regulation of programmed cell death	29	Up in AD	0.561	0.289	0.799	GO:0043067	GO:0043067
292.5	nucleoside diphosphate metabolic process	5	Up in AD	0.639	0.29	0.799	GO:0009132	GO:0009132	nucleoside diphosphate phosphorylation, nucleoside phosphate metabolic process, nucleotide metabolic process, nucleotide phosphorylation, purine nucleotide metabolic process, purine ribonucleotide metabolic process, ribonucleotide metabolic process, ribose phosphate metabolic process
292.5	protein polymerization	5	Up in AD	0.639	0.29	0.799	GO:0051258	GO:0051258
294	platelet aggregation	16	Up in AD	0.579	0.291	0.799	GO:0070527	GO:0070527
295	complement activation, alternative pathway	11	Up in AD	0.595	0.291	0.799	GO:0006957	GO:0006957
296	cell projection assembly	7	Up in AD	0.617	0.292	0.799	GO:0030031	GO:0030031	plasma membrane bounded cell projection assembly
297	regulation of lipid biosynthetic process	6	Up in AD	0.626	0.294	0.799	GO:0046890	GO:0046890
298	positive regulation of apoptotic process	13	Up in AD	0.587	0.294	0.799	GO:0043065	GO:0043065	positive regulation of programmed cell death
299	regulation of innate immune response	10	Down in AD	0.402	0.295	0.799	GO:0045088	GO:0045088
300	tissue migration	17	Up in AD	0.576	0.295	0.799	GO:0090130	GO:0090130
301	cell junction organization	28	Up in AD	0.561	0.296	0.799	GO:0034330	GO:0034330
302	ameboidal-type cell migration	18	Up in AD	0.574	0.296	0.799	GO:0001667	GO:0001667
303	tissue homeostasis	13	Down in AD	0.414	0.298	0.802	GO:0001894	GO:0001894
304	hormone transport	7	Up in AD	0.615	0.3	0.804	GO:0009914	GO:0009914
305	cellular localization	35	Up in AD	0.555	0.305	0.81	GO:0051641	GO:0051641
306	protein localization to cell periphery	7	Up in AD	0.614	0.305	0.81	GO:1990778	GO:1990778	protein localization to plasma membrane
307	complement activation, lectin pathway	11	Up in AD	0.592	0.306	0.81	GO:0001867	GO:0001867
308	regulation of defense response	21	Down in AD	0.432	0.307	0.81	GO:0031347	GO:0031347
309	regulation of developmental process	51	Up in AD	0.547	0.31	0.81	GO:0050793	GO:0050793
310.5	localization within membrane	13	Up in AD	0.584	0.31	0.81	GO:0051668	GO:0051668	protein localization to membrane
310.5	negative regulation of cellular component movement	13	Up in AD	0.584	0.31	0.81	GO:0051271	GO:0051271
312	immune response-activating cell surface receptor signaling pathway	5	Up in AD	0.633	0.312	0.81	GO:0002429	GO:0002429	immune response-activating signal transduction, immune response-regulating cell surface receptor signaling pathway
313	nitrogen compound transport	38	Up in AD	0.552	0.315	0.81	GO:0071705	GO:0071705
314	angiogenesis	24	Up in AD	0.563	0.315	0.81	GO:0001525	GO:0001525
315	response to endoplasmic reticulum stress	5	Up in AD	0.632	0.315	0.81	GO:0034976	GO:0034976
316	apoptotic cell clearance	12	Up in AD	0.586	0.319	0.81	GO:0043277	GO:0043277
317	positive regulation of opsonization	6	Up in AD	0.619	0.32	0.81	GO:1903028	GO:1903028
318	regulation of protein catabolic process	8	Up in AD	0.604	0.32	0.81	GO:0042176	GO:0042176
319	heart contraction	5	Down in AD	0.37	0.322	0.81	GO:0060047	GO:0060047	heart process
320	cellular response to growth factor stimulus	14	Down in AD	0.421	0.323	0.81	GO:0071363	GO:0071363	response to growth factor
322	calcium ion homeostasis	6	Down in AD	0.381	0.324	0.81	GO:0055074	GO:0055074	cellular calcium ion homeostasis, cellular divalent inorganic cation homeostasis, divalent inorganic cation homeostasis
322	regulation of cell shape	6	Up in AD	0.619	0.324	0.81	GO:0008360	GO:0008360
322	positive regulation of leukocyte migration	6	Up in AD	0.619	0.324	0.81	GO:0002687	GO:0002687
324	negative regulation of cell communication	24	Up in AD	0.562	0.324	0.81	GO:0010648	GO:0010648	negative regulation of signaling
325	transmembrane receptor protein serine/threonine kinase signaling pathway	10	Down in AD	0.408	0.325	0.81	GO:0007178	GO:0007178
326.5	cellular response to lipopolysaccharide	5	Down in AD	0.371	0.325	0.81	GO:0071222	GO:0071222	cellular response to molecule of bacterial origin
326.5	anatomical structure maturation	5	Up in AD	0.629	0.325	0.81	GO:0071695	GO:0071695
328	viral life cycle	13	Down in AD	0.419	0.327	0.811	GO:0019058	GO:0019058
329	cell-cell junction organization	10	Down in AD	0.408	0.327	0.811	GO:0045216	GO:0045216
330	cell surface receptor signaling pathway involved in cell-cell signaling	6	Up in AD	0.617	0.33	0.814	GO:1905114	GO:1905114
331	regulation of cellular biosynthetic process	27	Up in AD	0.558	0.331	0.814	GO:0031326	GO:0031326
332	regulation of cation transmembrane transport	6	Up in AD	0.616	0.333	0.815	GO:1904062	GO:1904062	regulation of ion transmembrane transport
333	protein targeting	5	Up in AD	0.627	0.335	0.815	GO:0006605	GO:0006605
334	chemotaxis	21	Up in AD	0.564	0.335	0.815	GO:0006935	GO:0006935	taxis
335	regulation of blood coagulation	20	Down in AD	0.435	0.337	0.815	GO:0030193	GO:0030193	regulation of coagulation
336	tube morphogenesis	31	Up in AD	0.554	0.337	0.815	GO:0035239	GO:0035239
337	regulation of angiogenesis	14	Up in AD	0.577	0.337	0.815	GO:0045765	GO:0045765	regulation of vasculature development
338	regulation of biosynthetic process	30	Up in AD	0.554	0.339	0.815	GO:0009889	GO:0009889
339	cell chemotaxis	10	Up in AD	0.59	0.339	0.815	GO:0060326	GO:0060326
340.5	positive regulation of small molecule metabolic process	5	Up in AD	0.625	0.342	0.815	GO:0062013	GO:0062013
340.5	response to axon injury	5	Up in AD	0.625	0.342	0.815	GO:0048678	GO:0048678
342	response to nutrient	7	Up in AD	0.606	0.342	0.815	GO:0007584	GO:0007584
343	regulation of macromolecule biosynthetic process	22	Up in AD	0.562	0.343	0.816	GO:0010556	GO:0010556
344	negative regulation of nucleic acid-templated transcription	5	Up in AD	0.624	0.345	0.818	GO:1903507	GO:1903507	negative regulation of transcription, DNA-templated
345	amyloid-beta clearance	7	Up in AD	0.603	0.354	0.834	GO:0097242	GO:0097242
346	negative regulation of cell migration	11	Up in AD	0.583	0.354	0.834	GO:0030336	GO:0030336
347	regulation of immune effector process	24	Down in AD	0.442	0.355	0.834	GO:0002697	GO:0002697
348	vesicle-mediated transport	50	Up in AD	0.543	0.358	0.836	GO:0016192	GO:0016192
349	second-messenger-mediated signaling	6	Up in AD	0.61	0.358	0.836	GO:0019932	GO:0019932
350	homophilic cell adhesion via plasma membrane adhesion molecules	5	Up in AD	0.62	0.359	0.837	GO:0007156	GO:0007156
351	protein stabilization	9	Down in AD	0.411	0.366	0.845	GO:0050821	GO:0050821
352	heterotypic cell-cell adhesion	10	Up in AD	0.585	0.367	0.845	GO:0034113	GO:0034113
353	negative regulation of gene expression	16	Down in AD	0.432	0.367	0.845	GO:0010629	GO:0010629
354	cellular response to nitrogen compound	18	Up in AD	0.564	0.369	0.845	GO:1901699	GO:1901699	cellular response to organonitrogen compound
355	sterol transport	10	Up in AD	0.584	0.369	0.845	GO:0015918	GO:0015918
356	integrin activation	5	Up in AD	0.618	0.37	0.845	GO:0033622	GO:0033622
357	homotypic cell-cell adhesion	19	Up in AD	0.562	0.371	0.845	GO:0034109	GO:0034109
358	epithelial cell proliferation	12	Down in AD	0.423	0.371	0.845	GO:0050673	GO:0050673
359	cell activation	40	Up in AD	0.545	0.376	0.85	GO:0001775	GO:0001775
360	regulation of cellular protein metabolic process	66	Up in AD	0.537	0.376	0.85	GO:0032268	GO:0032268
361	viral process	15	Down in AD	0.432	0.378	0.854	GO:0016032	GO:0016032
362	regulation of cell-substrate adhesion	16	Up in AD	0.566	0.38	0.855	GO:0010810	GO:0010810
363	positive regulation of blood coagulation	7	Down in AD	0.402	0.381	0.856	GO:0030194	GO:0030194	positive regulation of coagulation, positive regulation of hemostasis
364	negative regulation of cell-cell adhesion	7	Down in AD	0.404	0.387	0.863	GO:0022408	GO:0022408
365	neuroinflammatory response	5	Up in AD	0.613	0.388	0.863	GO:0150076	GO:0150076
366	regulation of small molecule metabolic process	7	Up in AD	0.596	0.391	0.863	GO:0062012	GO:0062012
367	organophosphate metabolic process	11	Up in AD	0.577	0.391	0.863	GO:0019637	GO:0019637
368	reproductive process	20	Up in AD	0.558	0.392	0.863	GO:0022414	GO:0022414
369	regulation of hemostasis	21	Down in AD	0.443	0.393	0.863	GO:1900046	GO:1900046
370	regulation of peptidase activity	38	Up in AD	0.544	0.393	0.863	GO:0052547	GO:0052547
371	programmed cell death	35	Up in AD	0.545	0.394	0.863	GO:0012501	GO:0012501
372	positive regulation of cell communication	34	Up in AD	0.546	0.394	0.863	GO:0010647	GO:0010647	positive regulation of signaling
373	lipid localization	23	Up in AD	0.554	0.395	0.863	GO:0010876	GO:0010876
374	positive regulation of chemotaxis	7	Up in AD	0.594	0.397	0.863	GO:0050921	GO:0050921
375	actin filament-based process	22	Down in AD	0.445	0.397	0.863	GO:0030029	GO:0030029
376	leukocyte chemotaxis	7	Up in AD	0.594	0.4	0.865	GO:0030595	GO:0030595
377	protein localization	41	Up in AD	0.542	0.402	0.865	GO:0008104	GO:0008104
378	focal adhesion assembly	6	Up in AD	0.601	0.402	0.865	GO:0048041	GO:0048041
379	negative regulation of signal transduction	22	Up in AD	0.554	0.403	0.865	GO:0009968	GO:0009968
380	negative regulation of kinase activity	5	Up in AD	0.61	0.403	0.865	GO:0033673	GO:0033673	negative regulation of protein kinase activity, negative regulation of transferase activity
381	phosphate-containing compound metabolic process	41	Up in AD	0.542	0.405	0.865	GO:0006796	GO:0006796	phosphorus metabolic process
382	regulation of cellular component biogenesis	18	Up in AD	0.559	0.408	0.867	GO:0044087	GO:0044087
383	vasculature development	32	Up in AD	0.546	0.408	0.867	GO:0001944	GO:0001944
384	negative regulation of proteolysis	36	Up in AD	0.543	0.408	0.867	GO:0045861	GO:0045861
385	cellular response to endogenous stimulus	26	Up in AD	0.55	0.41	0.868	GO:0071495	GO:0071495
386	regulation of humoral immune response	9	Down in AD	0.419	0.411	0.868	GO:0002920	GO:0002920
387	positive regulation of wound healing	9	Down in AD	0.419	0.414	0.869	GO:0090303	GO:0090303
388.5	positive regulation of neuron projection development	5	Up in AD	0.607	0.415	0.869	GO:0010976	GO:0010976
388.5	positive regulation of endothelial cell migration	5	Up in AD	0.607	0.415	0.869	GO:0010595	GO:0010595
390	regulation of epithelial cell migration	11	Up in AD	0.573	0.417	0.87	GO:0010632	GO:0010632
391	organic substance biosynthetic process	32	Up in AD	0.545	0.417	0.87	GO:1901576	GO:1901576
392	blood vessel morphogenesis	29	Up in AD	0.546	0.42	0.873	GO:0048514	GO:0048514
393	response to corticosteroid	6	Down in AD	0.404	0.423	0.875	GO:0031960	GO:0031960	response to glucocorticoid
394	positive regulation of lipid localization	8	Up in AD	0.584	0.424	0.875	GO:1905954	GO:1905954
395	high-density lipoprotein particle remodeling	7	Up in AD	0.589	0.426	0.875	GO:0034375	GO:0034375
396	response to biotic stimulus	70	Up in AD	0.533	0.429	0.875	GO:0009607	GO:0009607
397	plasma lipoprotein particle clearance	7	Up in AD	0.588	0.43	0.875	GO:0034381	GO:0034381
398	regulation of cell killing	6	Down in AD	0.405	0.43	0.875	GO:0031341	GO:0031341
399	nervous system process	13	Up in AD	0.565	0.431	0.875	GO:0050877	GO:0050877
400.5	hemopoiesis	15	Down in AD	0.439	0.432	0.875	GO:0030097	GO:0030097
400.5	macromolecule catabolic process	15	Up in AD	0.561	0.432	0.875	GO:0009057	GO:0009057
402	apoptotic process	33	Up in AD	0.543	0.433	0.875	GO:0006915	GO:0006915
403	animal organ morphogenesis	19	Down in AD	0.446	0.436	0.875	GO:0009887	GO:0009887
404	myeloid leukocyte migration	7	Up in AD	0.587	0.436	0.875	GO:0097529	GO:0097529
405.5	cellular response to organic cyclic compound	12	Up in AD	0.567	0.439	0.875	GO:0071407	GO:0071407
405.5	cell killing	12	Down in AD	0.433	0.439	0.875	GO:0001906	GO:0001906
407	nucleic acid metabolic process	19	Down in AD	0.446	0.44	0.875	GO:0090304	GO:0090304
408	regulation of inflammatory response	13	Down in AD	0.436	0.441	0.875	GO:0050727	GO:0050727
409	cellular catabolic process	27	Down in AD	0.454	0.441	0.875	GO:0044248	GO:0044248
410	negative regulation of angiogenesis	6	Down in AD	0.407	0.441	0.875	GO:0016525	GO:0016525	negative regulation of blood vessel morphogenesis, negative regulation of vasculature development
411	regulation of protein metabolic process	73	Up in AD	0.531	0.445	0.875	GO:0051246	GO:0051246
412	morphogenesis of an epithelium	10	Down in AD	0.429	0.446	0.875	GO:0002009	GO:0002009
413	regulation of wound healing	23	Down in AD	0.452	0.447	0.875	GO:0061041	GO:0061041
414	negative regulation of peptidase activity	35	Up in AD	0.54	0.448	0.875	GO:0010466	GO:0010466
415	positive regulation of cellular catabolic process	6	Up in AD	0.591	0.448	0.875	GO:0031331	GO:0031331
416	tube development	32	Up in AD	0.542	0.449	0.875	GO:0035295	GO:0035295
417	positive regulation of immune response	45	Up in AD	0.536	0.451	0.875	GO:0050778	GO:0050778
418	cellular protein metabolic process	79	Up in AD	0.53	0.451	0.875	GO:0044267	GO:0044267
419	negative regulation of response to stimulus	46	Down in AD	0.464	0.451	0.875	GO:0048585	GO:0048585
420.5	negative regulation of nucleobase-containing compound metabolic process	6	Up in AD	0.59	0.452	0.875	GO:0045934	GO:0045934	negative regulation of RNA biosynthetic process, negative regulation of RNA metabolic process
420.5	inositol lipid-mediated signaling	6	Up in AD	0.59	0.452	0.875	GO:0048017	GO:0048017	phosphatidylinositol 3-kinase signaling, phosphatidylinositol-mediated signaling, positive regulation of phosphatidylinositol 3-kinase signaling, regulation of phosphatidylinositol 3-kinase signaling
422	regulation of platelet activation	7	Up in AD	0.583	0.457	0.882	GO:0010543	GO:0010543
423	axonogenesis	14	Up in AD	0.559	0.459	0.882	GO:0007409	GO:0007409	cell morphogenesis involved in neuron differentiation, cell part morphogenesis, cell projection morphogenesis, neuron projection morphogenesis, plasma membrane bounded cell projection morphogenesis
424	cholesterol metabolic process	9	Up in AD	0.573	0.459	0.882	GO:0008203	GO:0008203	secondary alcohol metabolic process, sterol metabolic process
425	cell activation involved in immune response	5	Down in AD	0.404	0.463	0.886	GO:0002263	GO:0002263
426	circulatory system process	20	Down in AD	0.45	0.463	0.886	GO:0003013	GO:0003013
427	peptide cross-linking	10	Down in AD	0.432	0.467	0.891	GO:0018149	GO:0018149
428	maintenance of location	14	Down in AD	0.442	0.472	0.896	GO:0051235	GO:0051235
429	sexual reproduction	8	Down in AD	0.425	0.472	0.896	GO:0019953	GO:0019953
430	multicellular organism reproduction	10	Down in AD	0.433	0.472	0.896	GO:0032504	GO:0032504	multicellular organismal reproductive process
431	cell-substrate junction assembly	9	Up in AD	0.571	0.475	0.896	GO:0007044	GO:0007044	cell-substrate junction organization
432	negative regulation of endopeptidase activity	34	Up in AD	0.538	0.476	0.896	GO:0010951	GO:0010951
433	leukocyte proliferation	6	Up in AD	0.585	0.478	0.896	GO:0070661	GO:0070661
434	positive regulation of MAPK cascade	8	Up in AD	0.574	0.479	0.896	GO:0043410	GO:0043410
435	positive regulation of immune effector process	14	Up in AD	0.557	0.479	0.896	GO:0002699	GO:0002699
436	cellular response to oxygen-containing compound	24	Up in AD	0.544	0.481	0.896	GO:1901701	GO:1901701
437	positive regulation of leukocyte mediated immunity	6	Up in AD	0.584	0.482	0.896	GO:0002705	GO:0002705
438	fatty acid metabolic process	5	Up in AD	0.592	0.484	0.896	GO:0006631	GO:0006631
439.5	reproductive structure development	6	Up in AD	0.584	0.486	0.896	GO:0048608	GO:0048608	reproductive system development
439.5	negative regulation of fibrinolysis	6	Down in AD	0.416	0.486	0.896	GO:0051918	GO:0051918
441	positive regulation of smooth muscle cell proliferation	5	Up in AD	0.591	0.488	0.896	GO:0048661	GO:0048661
442	complement activation	38	Up in AD	0.536	0.489	0.896	GO:0006956	GO:0006956
443.5	myeloid leukocyte differentiation	6	Down in AD	0.417	0.49	0.896	GO:0002573	GO:0002573
443.5	small GTPase mediated signal transduction	6	Up in AD	0.583	0.49	0.896	GO:0007264	GO:0007264
445	positive regulation of proteolysis	12	Up in AD	0.559	0.49	0.896	GO:0045862	GO:0045862
446	response to endogenous stimulus	35	Up in AD	0.536	0.493	0.896	GO:0009719	GO:0009719
447	response to bacterium	27	Up in AD	0.541	0.493	0.896	GO:0009617	GO:0009617
448	response to steroid hormone	10	Down in AD	0.436	0.494	0.896	GO:0048545	GO:0048545
449	negative regulation of immune system process	20	Down in AD	0.454	0.494	0.896	GO:0002683	GO:0002683
450	biological process involved in interspecies interaction between organisms	77	Up in AD	0.528	0.495	0.896	GO:0044419	GO:0044419
451	macromolecule biosynthetic process	26	Up in AD	0.541	0.496	0.896	GO:0009059	GO:0009059
452	regulation of hydrolase activity	49	Up in AD	0.532	0.498	0.898	GO:0051336	GO:0051336
453	glucose metabolic process	5	Up in AD	0.588	0.501	0.901	GO:0006006	GO:0006006	hexose metabolic process, monosaccharide metabolic process
454	peptide metabolic process	13	Up in AD	0.555	0.504	0.904	GO:0006518	GO:0006518
455	regulation of molecular function	70	Up in AD	0.528	0.507	0.909	GO:0065009	GO:0065009
456	leukocyte cell-cell adhesion	11	Up in AD	0.559	0.51	0.909	GO:0007159	GO:0007159
457	MAPK cascade	14	Up in AD	0.553	0.51	0.909	GO:0000165	GO:0000165
458	response to external biotic stimulus	69	Up in AD	0.527	0.511	0.909	GO:0043207	GO:0043207	response to other organism
459.5	Ras protein signal transduction	5	Up in AD	0.585	0.518	0.912	GO:0007265	GO:0007265
459.5	positive regulation of tumor necrosis factor production	5	Up in AD	0.585	0.518	0.912	GO:0032760	GO:0032760	positive regulation of tumor necrosis factor superfamily cytokine production
461	gene expression	66	Down in AD	0.473	0.52	0.912	GO:0010467	GO:0010467
462	positive regulation of defense response	8	Down in AD	0.433	0.52	0.912	GO:0031349	GO:0031349
463	carbohydrate derivative metabolic process	17	Up in AD	0.547	0.52	0.912	GO:1901135	GO:1901135
464	vasoconstriction	5	Up in AD	0.584	0.523	0.912	GO:0042310	GO:0042310
465	regulation of opsonization	8	Up in AD	0.567	0.523	0.912	GO:1903027	GO:1903027
466	brain development	11	Up in AD	0.557	0.525	0.912	GO:0007420	GO:0007420	head development
467.5	regulation of complement activation	8	Down in AD	0.434	0.527	0.912	GO:0030449	GO:0030449
467.5	peptidyl-tyrosine modification	8	Down in AD	0.434	0.527	0.912	GO:0018212	GO:0018212	peptidyl-tyrosine phosphorylation, regulation of peptidyl-tyrosine phosphorylation
469	leukocyte mediated cytotoxicity	5	Up in AD	0.583	0.527	0.912	GO:0001909	GO:0001909
470	regulation of endocytosis	10	Up in AD	0.559	0.528	0.912	GO:0030100	GO:0030100
471.5	organic hydroxy compound biosynthetic process	5	Up in AD	0.582	0.531	0.912	GO:1901617	GO:1901617
471.5	artery development	5	Up in AD	0.582	0.531	0.912	GO:0060840	GO:0060840	artery morphogenesis
473.5	gliogenesis	9	Up in AD	0.562	0.533	0.912	GO:0042063	GO:0042063
473.5	cellular response to peptide	9	Up in AD	0.562	0.533	0.912	GO:1901653	GO:1901653	response to peptide
475	plasminogen activation	11	Down in AD	0.444	0.534	0.912	GO:0031639	GO:0031639
476	regulation of response to stress	47	Down in AD	0.471	0.535	0.912	GO:0080134	GO:0080134
477.5	low-density lipoprotein particle remodeling	5	Down in AD	0.419	0.536	0.912	GO:0034374	GO:0034374
477.5	regulation of neuron death	5	Up in AD	0.581	0.536	0.912	GO:1901214	GO:1901214
479	actin filament organization	13	Down in AD	0.449	0.537	0.912	GO:0007015	GO:0007015
480	organonitrogen compound biosynthetic process	14	Up in AD	0.549	0.537	0.912	GO:1901566	GO:1901566
481	innate immune response	57	Up in AD	0.527	0.543	0.913	GO:0045087	GO:0045087
482.5	negative regulation of immune response	9	Down in AD	0.44	0.543	0.913	GO:0050777	GO:0050777
482.5	regulation of supramolecular fiber organization	9	Down in AD	0.44	0.543	0.913	GO:1902903	GO:1902903
484	regulation of cell activation	18	Up in AD	0.543	0.543	0.913	GO:0050865	GO:0050865
485	granulocyte chemotaxis	5	Up in AD	0.58	0.545	0.913	GO:0071621	GO:0071621	regulation of granulocyte chemotaxis
486	positive regulation of protein catabolic process	6	Up in AD	0.573	0.546	0.913	GO:0045732	GO:0045732
487	positive regulation of kinase activity	8	Up in AD	0.563	0.548	0.913	GO:0033674	GO:0033674	positive regulation of transferase activity
488	G protein-coupled receptor signaling pathway	13	Up in AD	0.55	0.548	0.913	GO:0007186	GO:0007186
489	cellular macromolecule localization	28	Up in AD	0.535	0.549	0.913	GO:0070727	GO:0070727	cellular protein localization
490	lymphocyte proliferation	5	Up in AD	0.579	0.549	0.913	GO:0046651	GO:0046651	mononuclear cell proliferation
491	gamete generation	6	Down in AD	0.428	0.55	0.913	GO:0007276	GO:0007276
492	regulation of multicellular organismal development	31	Up in AD	0.533	0.553	0.916	GO:2000026	GO:2000026
493	protein localization to cell junction	5	Down in AD	0.422	0.554	0.916	GO:1902414	GO:1902414
494	circulatory system development	37	Up in AD	0.531	0.556	0.917	GO:0072359	GO:0072359
495	regulation of cell communication	48	Up in AD	0.528	0.558	0.918	GO:0010646	GO:0010646	regulation of signaling
496	fibrinolysis	16	Down in AD	0.456	0.559	0.919	GO:0042730	GO:0042730
497	biosynthetic process	36	Up in AD	0.53	0.562	0.92	GO:0009058	GO:0009058
498	lipid storage	6	Down in AD	0.431	0.567	0.92	GO:0019915	GO:0019915
499	response to lipopolysaccharide	9	Down in AD	0.443	0.567	0.92	GO:0032496	GO:0032496
500	negative regulation of MAPK cascade	5	Up in AD	0.575	0.568	0.92	GO:0043409	GO:0043409
501	neuron death	7	Up in AD	0.564	0.568	0.92	GO:0070997	GO:0070997
502	blood vessel development	31	Up in AD	0.532	0.568	0.92	GO:0001568	GO:0001568
503	transmembrane receptor protein tyrosine kinase signaling pathway	13	Up in AD	0.547	0.568	0.92	GO:0007169	GO:0007169
504	humoral immune response	48	Up in AD	0.527	0.569	0.92	GO:0006959	GO:0006959
505	cell adhesion mediated by integrin	11	Up in AD	0.551	0.571	0.92	GO:0033627	GO:0033627
506	myeloid leukocyte activation	8	Up in AD	0.559	0.574	0.92	GO:0002274	GO:0002274
507	cellular nitrogen compound metabolic process	38	Down in AD	0.471	0.574	0.92	GO:0034641	GO:0034641
508	lipid transport	22	Up in AD	0.536	0.577	0.92	GO:0006869	GO:0006869
509.5	regulation of MAP kinase activity	5	Up in AD	0.573	0.577	0.92	GO:0043405	GO:0043405
509.5	blood coagulation, intrinsic pathway	5	Up in AD	0.573	0.577	0.92	GO:0007597	GO:0007597
511	protein localization to extracellular region	8	Up in AD	0.558	0.577	0.92	GO:0071692	GO:0071692
512	aminoglycan metabolic process	6	Down in AD	0.433	0.58	0.92	GO:0006022	GO:0006022	glycosaminoglycan metabolic process
513	antimicrobial humoral response	10	Up in AD	0.552	0.583	0.92	GO:0019730	GO:0019730
514	regulation of system process	15	Up in AD	0.542	0.585	0.92	GO:0044057	GO:0044057
515.5	response to ketone	5	Down in AD	0.428	0.586	0.92	GO:1901654	GO:1901654
515.5	regulation of muscle system process	5	Down in AD	0.428	0.586	0.92	GO:0090257	GO:0090257
517	lipoprotein metabolic process	11	Up in AD	0.549	0.587	0.92	GO:0042157	GO:0042157
518	negative regulation of developmental process	19	Down in AD	0.462	0.587	0.92	GO:0051093	GO:0051093
519	regulation of lipid metabolic process	13	Up in AD	0.545	0.589	0.92	GO:0019216	GO:0019216
520	regulation of actin filament-based process	12	Down in AD	0.454	0.59	0.92	GO:0032970	GO:0032970
521	endomembrane system organization	5	Up in AD	0.571	0.591	0.92	GO:0010256	GO:0010256	plasma membrane organization
522	endothelial cell proliferation	7	Down in AD	0.44	0.591	0.92	GO:0001935	GO:0001935
523	RNA metabolic process	18	Down in AD	0.462	0.593	0.92	GO:0016070	GO:0016070
524	positive regulation of peptidyl-tyrosine phosphorylation	7	Down in AD	0.441	0.595	0.92	GO:0050731	GO:0050731
525.5	endoderm development	5	Up in AD	0.57	0.595	0.92	GO:0007492	GO:0007492
525.5	neutrophil migration	5	Down in AD	0.43	0.595	0.92	GO:1990266	GO:1990266
527	regeneration	8	Up in AD	0.555	0.596	0.92	GO:0031099	GO:0031099
528	central nervous system development	19	Up in AD	0.537	0.597	0.92	GO:0007417	GO:0007417
529	cation transport	13	Down in AD	0.456	0.598	0.92	GO:0006812	GO:0006812
530	actin cytoskeleton organization	20	Down in AD	0.464	0.598	0.92	GO:0030036	GO:0030036
531	endothelial cell migration	13	Up in AD	0.543	0.601	0.922	GO:0043542	GO:0043542
532	regulation of binding	9	Up in AD	0.552	0.602	0.922	GO:0051098	GO:0051098
533	maintenance of protein location	5	Down in AD	0.432	0.605	0.925	GO:0045185	GO:0045185
534	blood vessel diameter maintenance	8	Down in AD	0.446	0.607	0.926	GO:0097746	GO:0097746	regulation of tube diameter, regulation of tube size
535	biological process involved in interaction with symbiont	16	Down in AD	0.462	0.61	0.926	GO:0051702	GO:0051702
536	tissue development	46	Down in AD	0.476	0.611	0.926	GO:0009888	GO:0009888
537	immune response	72	Down in AD	0.479	0.611	0.926	GO:0006955	GO:0006955
538	reproduction	21	Up in AD	0.534	0.611	0.926	GO:0000003	GO:0000003
539	regulation of organelle organization	14	Up in AD	0.54	0.613	0.927	GO:0033043	GO:0033043
540	cellular response to biotic stimulus	6	Down in AD	0.439	0.614	0.927	GO:0071216	GO:0071216
541	regulation of blood vessel endothelial cell migration	5	Up in AD	0.565	0.619	0.931	GO:0043535	GO:0043535
542	positive regulation of protein maturation	7	Down in AD	0.445	0.619	0.931	GO:1903319	GO:1903319	positive regulation of protein processing
543	regulation of endopeptidase activity	35	Up in AD	0.526	0.624	0.936	GO:0052548	GO:0052548
544	negative regulation of inflammatory response	5	Down in AD	0.436	0.629	0.936	GO:0050728	GO:0050728
545	negative regulation of cell adhesion	14	Down in AD	0.461	0.631	0.936	GO:0007162	GO:0007162
546.5	regulation of actin filament organization	6	Down in AD	0.442	0.631	0.936	GO:0110053	GO:0110053
546.5	axon extension	6	Up in AD	0.558	0.631	0.936	GO:0048675	GO:0048675	developmental growth involved in morphogenesis, neuron projection extension
548.5	positive regulation of protein kinase activity	7	Up in AD	0.554	0.632	0.936	GO:0045860	GO:0045860
548.5	regulation of transmembrane receptor protein serine/threonine kinase signaling pathway	7	Down in AD	0.446	0.632	0.936	GO:0090092	GO:0090092
550	cellular protein modification process	43	Down in AD	0.476	0.632	0.936	GO:0006464	GO:0006464	macromolecule modification, protein modification process
551	foam cell differentiation	5	Up in AD	0.563	0.633	0.936	GO:0090077	GO:0090077	macrophage derived foam cell differentiation, regulation of macrophage derived foam cell differentiation
552	reactive oxygen species metabolic process	9	Down in AD	0.453	0.634	0.936	GO:0072593	GO:0072593
553	nucleobase-containing small molecule metabolic process	6	Up in AD	0.557	0.636	0.937	GO:0055086	GO:0055086	purine-containing compound metabolic process
554	regulation of cell adhesion	33	Up in AD	0.526	0.639	0.939	GO:0030155	GO:0030155
555	regulation of lymphocyte activation	7	Down in AD	0.448	0.64	0.939	GO:0051249	GO:0051249
556	regulation of smooth muscle cell migration	5	Up in AD	0.561	0.643	0.943	GO:0014910	GO:0014910
557	positive regulation of gene expression	29	Up in AD	0.526	0.646	0.945	GO:0010628	GO:0010628
558	defense response to Gram-positive bacterium	8	Up in AD	0.548	0.649	0.948	GO:0050830	GO:0050830
559	negative regulation of response to external stimulus	28	Down in AD	0.474	0.652	0.951	GO:0032102	GO:0032102
560	positive regulation of cell-substrate adhesion	10	Up in AD	0.542	0.655	0.952	GO:0010811	GO:0010811
561	cellular biosynthetic process	33	Up in AD	0.524	0.656	0.952	GO:0044249	GO:0044249
562	lipid modification	7	Down in AD	0.451	0.66	0.955	GO:0030258	GO:0030258
563	ERK1 and ERK2 cascade	12	Up in AD	0.538	0.662	0.955	GO:0070371	GO:0070371
564	antibacterial humoral response	6	Up in AD	0.553	0.663	0.955	GO:0019731	GO:0019731
565	establishment of protein localization to organelle	7	Up in AD	0.548	0.665	0.955	GO:0072594	GO:0072594
566	skeletal system development	8	Down in AD	0.455	0.665	0.955	GO:0001501	GO:0001501
567	cellular component morphogenesis	16	Up in AD	0.533	0.665	0.955	GO:0032989	GO:0032989
568	cholesterol transport	9	Up in AD	0.543	0.667	0.955	GO:0030301	GO:0030301
569	regulation of plasminogen activation	5	Down in AD	0.443	0.667	0.955	GO:0010755	GO:0010755
570.5	metal ion transport	11	Down in AD	0.462	0.669	0.955	GO:0030001	GO:0030001
570.5	cellular component disassembly	11	Down in AD	0.462	0.669	0.955	GO:0022411	GO:0022411
572	negative regulation of cytokine production	11	Down in AD	0.462	0.672	0.955	GO:0001818	GO:0001818
573	multicellular organismal homeostasis	15	Down in AD	0.467	0.673	0.955	GO:0048871	GO:0048871
574	positive regulation of macromolecule biosynthetic process	11	Up in AD	0.538	0.676	0.955	GO:0010557	GO:0010557
575	cellular response to lipid	8	Up in AD	0.544	0.676	0.955	GO:0071396	GO:0071396
576	maintenance of location in cell	7	Down in AD	0.453	0.677	0.955	GO:0051651	GO:0051651
577	plasma lipoprotein particle organization	9	Up in AD	0.541	0.678	0.955	GO:0071827	GO:0071827	plasma lipoprotein particle remodeling, protein-containing complex remodeling, protein-lipid complex remodeling, protein-lipid complex subunit organization
578	regulation of leukocyte mediated immunity	10	Up in AD	0.538	0.683	0.955	GO:0002703	GO:0002703
579	regulation of growth	12	Down in AD	0.465	0.685	0.955	GO:0040008	GO:0040008
580	leukocyte activation	18	Up in AD	0.529	0.685	0.955	GO:0045321	GO:0045321
581	positive regulation of phosphorylation	17	Down in AD	0.47	0.685	0.955	GO:0042327	GO:0042327
582.5	negative regulation of endothelial cell migration	5	Down in AD	0.447	0.687	0.955	GO:0010596	GO:0010596	negative regulation of epithelial cell migration
582.5	regulation of membrane potential	5	Down in AD	0.447	0.687	0.955	GO:0042391	GO:0042391
584	regulation of actin cytoskeleton organization	9	Down in AD	0.46	0.69	0.955	GO:0032956	GO:0032956
585	lipid catabolic process	7	Up in AD	0.545	0.69	0.955	GO:0016042	GO:0016042
586	response to oxygen-containing compound	41	Down in AD	0.48	0.691	0.955	GO:1901700	GO:1901700
587	hematopoietic or lymphoid organ development	16	Down in AD	0.47	0.691	0.955	GO:0048534	GO:0048534	immune system development
588	antimicrobial humoral immune response mediated by antimicrobial peptide	5	Down in AD	0.448	0.692	0.955	GO:0061844	GO:0061844
589	RNA biosynthetic process	17	Down in AD	0.471	0.694	0.955	GO:0032774	GO:0032774
590	regulation of protein maturation	9	Down in AD	0.461	0.697	0.955	GO:1903317	GO:1903317	regulation of protein processing
591	organic cyclic compound metabolic process	38	Up in AD	0.52	0.697	0.955	GO:1901360	GO:1901360
592	myeloid leukocyte mediated immunity	6	Up in AD	0.547	0.699	0.955	GO:0002444	GO:0002444
593	vascular process in circulatory system	9	Down in AD	0.462	0.701	0.955	GO:0003018	GO:0003018
594	defense response to bacterium	16	Down in AD	0.471	0.703	0.955	GO:0042742	GO:0042742
595.5	actomyosin structure organization	7	Up in AD	0.543	0.703	0.955	GO:0031032	GO:0031032
595.5	muscle cell migration	7	Up in AD	0.543	0.703	0.955	GO:0014812	GO:0014812
597	ion transport	15	Up in AD	0.53	0.703	0.955	GO:0006811	GO:0006811
598	steroid metabolic process	11	Up in AD	0.534	0.703	0.955	GO:0008202	GO:0008202
599	cellular lipid catabolic process	6	Up in AD	0.546	0.703	0.955	GO:0044242	GO:0044242
600	regulation of cell-cell adhesion	16	Up in AD	0.528	0.705	0.955	GO:0022407	GO:0022407
601	negative regulation of cellular biosynthetic process	7	Up in AD	0.542	0.707	0.955	GO:0031327	GO:0031327
602	regulation of cell differentiation	29	Up in AD	0.522	0.707	0.955	GO:0045595	GO:0045595
603.5	actin filament bundle assembly	6	Down in AD	0.455	0.708	0.955	GO:0051017	GO:0051017	actin filament bundle organization
603.5	regulation of reactive oxygen species metabolic process	6	Up in AD	0.545	0.708	0.955	GO:2000377	GO:2000377
605	positive regulation of metabolic process	57	Down in AD	0.483	0.709	0.955	GO:0009893	GO:0009893
606	cellular amide metabolic process	14	Up in AD	0.53	0.712	0.956	GO:0043603	GO:0043603
607	negative regulation of molecular function	47	Up in AD	0.517	0.713	0.956	GO:0044092	GO:0044092
608	positive regulation of response to external stimulus	19	Down in AD	0.474	0.713	0.956	GO:0032103	GO:0032103
609	reverse cholesterol transport	7	Up in AD	0.541	0.715	0.957	GO:0043691	GO:0043691
610	detection of chemical stimulus	5	Down in AD	0.452	0.717	0.958	GO:0009593	GO:0009593
611	inflammatory response	44	Up in AD	0.518	0.719	0.958	GO:0006954	GO:0006954
612	cellular response to peptide hormone stimulus	7	Up in AD	0.54	0.72	0.958	GO:0071375	GO:0071375	response to peptide hormone
613	triglyceride-rich lipoprotein particle remodeling	5	Down in AD	0.454	0.728	0.967	GO:0034370	GO:0034370	very-low-density lipoprotein particle remodeling
614	glial cell differentiation	8	Up in AD	0.536	0.728	0.967	GO:0010001	GO:0010001
615	regulation of lipid transport	10	Up in AD	0.533	0.729	0.967	GO:0032368	GO:0032368
616	nucleobase-containing compound metabolic process	24	Down in AD	0.479	0.734	0.967	GO:0006139	GO:0006139
617	regulation of endothelial cell proliferation	6	Down in AD	0.459	0.736	0.967	GO:0001936	GO:0001936
618	organic substance catabolic process	29	Up in AD	0.519	0.736	0.967	GO:1901575	GO:1901575
619	positive regulation of response to wounding	10	Down in AD	0.468	0.737	0.967	GO:1903036	GO:1903036
620	regulation of blood circulation	7	Up in AD	0.538	0.737	0.967	GO:1903522	GO:1903522
621	nucleic acid-templated transcription	16	Down in AD	0.475	0.737	0.967	GO:0097659	GO:0097659	transcription, DNA-templated
622	regulation of immune system process	66	Up in AD	0.514	0.738	0.967	GO:0002682	GO:0002682
623	positive regulation of cell killing	5	Down in AD	0.457	0.743	0.971	GO:0031343	GO:0031343
624	heart development	10	Up in AD	0.531	0.744	0.971	GO:0007507	GO:0007507
625	lipid biosynthetic process	7	Up in AD	0.536	0.746	0.971	GO:0008610	GO:0008610
626	enzyme linked receptor protein signaling pathway	22	Down in AD	0.479	0.746	0.971	GO:0007167	GO:0007167
627	protein localization to nucleus	6	Down in AD	0.461	0.75	0.974	GO:0034504	GO:0034504
628	lipid homeostasis	9	Down in AD	0.468	0.75	0.974	GO:0055088	GO:0055088
629	alcohol metabolic process	10	Up in AD	0.53	0.751	0.974	GO:0006066	GO:0006066
630	positive regulation of cellular component biogenesis	8	Down in AD	0.467	0.757	0.977	GO:0044089	GO:0044089
631	gland development	7	Down in AD	0.466	0.759	0.977	GO:0048732	GO:0048732
632	cellular response to hormone stimulus	10	Up in AD	0.529	0.759	0.977	GO:0032870	GO:0032870
633	regulation of protein binding	6	Up in AD	0.537	0.759	0.977	GO:0043393	GO:0043393
634	system process	37	Down in AD	0.484	0.763	0.977	GO:0003008	GO:0003008
635	immune effector process	52	Down in AD	0.486	0.764	0.977	GO:0002252	GO:0002252
636.5	mononuclear cell differentiation	6	Up in AD	0.536	0.764	0.977	GO:1903131	GO:1903131
636.5	organophosphate ester transport	6	Up in AD	0.536	0.764	0.977	GO:0015748	GO:0015748	phospholipid transport
638	regulation of phosphorylation	27	Down in AD	0.482	0.765	0.977	GO:0042325	GO:0042325
639	positive regulation of cytokine production	14	Up in AD	0.524	0.768	0.979	GO:0001819	GO:0001819
640	external encapsulating structure organization	18	Down in AD	0.479	0.773	0.979	GO:0045229	GO:0045229
641	nuclear transport	6	Down in AD	0.465	0.773	0.979	GO:0051169	GO:0051169	nucleocytoplasmic transport
643	multicellular organismal signaling	5	Up in AD	0.538	0.774	0.979	GO:0035637	GO:0035637
643	acylglycerol catabolic process	5	Down in AD	0.462	0.774	0.979	GO:0046464	GO:0046464	glycerolipid catabolic process, neutral lipid catabolic process
643	cell junction disassembly	5	Up in AD	0.538	0.774	0.979	GO:0150146	GO:0150146	synapse pruning
645	intermembrane lipid transfer	7	Up in AD	0.532	0.776	0.979	GO:0120009	GO:0120009
646	lipid metabolic process	27	Up in AD	0.517	0.777	0.979	GO:0006629	GO:0006629
647.5	regulation of developmental growth	5	Up in AD	0.537	0.779	0.979	GO:0048638	GO:0048638
647.5	pattern specification process	5	Up in AD	0.537	0.779	0.979	GO:0007389	GO:0007389	regionalization
649	positive regulation of endocytosis	7	Up in AD	0.531	0.781	0.979	GO:0045807	GO:0045807
650	leukocyte differentiation	10	Down in AD	0.474	0.781	0.979	GO:0002521	GO:0002521
651	positive regulation of signal transduction	31	Up in AD	0.515	0.785	0.979	GO:0009967	GO:0009967
652	axon guidance	7	Up in AD	0.531	0.785	0.979	GO:0007411	GO:0007411	neuron projection guidance
653	negative regulation of biosynthetic process	9	Up in AD	0.527	0.785	0.979	GO:0009890	GO:0009890
654	aromatic compound biosynthetic process	18	Down in AD	0.481	0.787	0.979	GO:0019438	GO:0019438	nucleobase-containing compound biosynthetic process
655	regulation of anatomical structure size	15	Down in AD	0.479	0.787	0.979	GO:0090066	GO:0090066
656.5	regulation of cholesterol transport	5	Down in AD	0.465	0.789	0.979	GO:0032374	GO:0032374	regulation of sterol transport
656.5	positive regulation of epithelial cell proliferation	5	Down in AD	0.465	0.789	0.979	GO:0050679	GO:0050679
658	immune response-regulating signaling pathway	6	Up in AD	0.532	0.792	0.981	GO:0002764	GO:0002764
659	regulation of protein serine/threonine kinase activity	7	Up in AD	0.529	0.794	0.981	GO:0071900	GO:0071900
660	negative regulation of metabolic process	62	Up in AD	0.511	0.794	0.981	GO:0009892	GO:0009892
661.5	regulation of metal ion transport	6	Up in AD	0.531	0.797	0.981	GO:0010959	GO:0010959
661.5	response to virus	6	Down in AD	0.469	0.797	0.981	GO:0009615	GO:0009615
663	response to organic substance	59	Up in AD	0.511	0.798	0.981	GO:0010033	GO:0010033
664	acylglycerol homeostasis	6	Down in AD	0.47	0.802	0.983	GO:0055090	GO:0055090	triglyceride homeostasis
665	cellular aromatic compound metabolic process	29	Down in AD	0.486	0.804	0.983	GO:0006725	GO:0006725
666	negative regulation of macromolecule biosynthetic process	8	Up in AD	0.526	0.806	0.983	GO:0010558	GO:0010558
667	defense response to Gram-negative bacterium	7	Up in AD	0.527	0.807	0.983	GO:0050829	GO:0050829
668	regulation of lipid localization	13	Up in AD	0.52	0.809	0.983	GO:1905952	GO:1905952
669	regulation of nucleobase-containing compound metabolic process	17	Down in AD	0.483	0.814	0.983	GO:0019219	GO:0019219
670	protein-containing complex organization	32	Up in AD	0.513	0.814	0.983	GO:0043933	GO:0043933
671	striated muscle cell differentiation	5	Up in AD	0.531	0.815	0.983	GO:0051146	GO:0051146
672	acylglycerol metabolic process	10	Down in AD	0.479	0.822	0.983	GO:0006639	GO:0006639	neutral lipid metabolic process, triglyceride metabolic process
673	cholesterol homeostasis	7	Up in AD	0.525	0.825	0.983	GO:0042632	GO:0042632	sterol homeostasis
674	regulation of endothelial cell migration	9	Down in AD	0.478	0.829	0.983	GO:0010594	GO:0010594
675	regulation of cell growth	10	Down in AD	0.48	0.83	0.983	GO:0001558	GO:0001558
676	muscle cell development	6	Down in AD	0.474	0.831	0.983	GO:0055001	GO:0055001
678	high-density lipoprotein particle assembly	5	Down in AD	0.472	0.831	0.983	GO:0034380	GO:0034380
678	high-density lipoprotein particle clearance	5	Up in AD	0.528	0.831	0.983	GO:0034384	GO:0034384
678	hepaticobiliary system development	5	Down in AD	0.472	0.831	0.983	GO:0061008	GO:0061008	liver development
680	cell junction assembly	16	Down in AD	0.484	0.833	0.983	GO:0034329	GO:0034329
681	protein localization to organelle	9	Up in AD	0.521	0.833	0.983	GO:0033365	GO:0033365
682	endocytosis	38	Up in AD	0.511	0.833	0.983	GO:0006897	GO:0006897
683	developmental process involved in reproduction	10	Down in AD	0.48	0.833	0.983	GO:0003006	GO:0003006
684	positive regulation of cellular metabolic process	44	Down in AD	0.49	0.834	0.983	GO:0031325	GO:0031325
685	positive regulation of lipid metabolic process	8	Up in AD	0.522	0.836	0.983	GO:0045834	GO:0045834
686	import into cell	5	Up in AD	0.527	0.837	0.983	GO:0098657	GO:0098657
687	opsonization	11	Up in AD	0.519	0.837	0.983	GO:0008228	GO:0008228	phagocytosis, recognition
688	positive regulation of protein modification process	17	Up in AD	0.515	0.837	0.983	GO:0031401	GO:0031401
689	organelle assembly	7	Up in AD	0.523	0.838	0.983	GO:0070925	GO:0070925
690	cellular response to organic substance	40	Up in AD	0.51	0.84	0.983	GO:0071310	GO:0071310
691	regulation of receptor-mediated endocytosis	6	Down in AD	0.476	0.841	0.983	GO:0048259	GO:0048259
692	glycerolipid metabolic process	11	Down in AD	0.482	0.841	0.983	GO:0046486	GO:0046486
693	negative regulation of catalytic activity	43	Up in AD	0.51	0.841	0.983	GO:0043086	GO:0043086
694	actin filament-based movement	5	Down in AD	0.473	0.842	0.983	GO:0030048	GO:0030048
695	cellular lipid metabolic process	17	Down in AD	0.485	0.843	0.983	GO:0044255	GO:0044255
696	positive regulation of phosphate metabolic process	20	Up in AD	0.514	0.843	0.983	GO:0045937	GO:0045937	positive regulation of phosphorus metabolic process
697	regulation of response to external stimulus	45	Down in AD	0.49	0.843	0.983	GO:0032101	GO:0032101
698	growth	18	Down in AD	0.486	0.844	0.983	GO:0040007	GO:0040007
699	regulation of catabolic process	15	Up in AD	0.515	0.846	0.983	GO:0009894	GO:0009894
700	negative regulation of protein localization	5	Up in AD	0.526	0.847	0.983	GO:1903828	GO:1903828
701	regulation of cellular component size	8	Up in AD	0.52	0.848	0.983	GO:0032535	GO:0032535
702	plasma lipoprotein particle assembly	6	Down in AD	0.477	0.85	0.983	GO:0034377	GO:0034377	protein-lipid complex assembly
703.5	protein folding	5	Down in AD	0.475	0.852	0.983	GO:0006457	GO:0006457
703.5	negative regulation of catabolic process	5	Down in AD	0.475	0.852	0.983	GO:0009895	GO:0009895
705	tissue morphogenesis	15	Down in AD	0.485	0.853	0.983	GO:0048729	GO:0048729
706	regulation of gene expression	49	Up in AD	0.509	0.854	0.983	GO:0010468	GO:0010468
707	regulation of kinase activity	13	Up in AD	0.515	0.856	0.983	GO:0043549	GO:0043549	regulation of transferase activity
708	regulation of catalytic activity	64	Up in AD	0.508	0.856	0.983	GO:0050790	GO:0050790
709	muscle structure development	11	Up in AD	0.516	0.859	0.983	GO:0061061	GO:0061061
710.5	glycerophospholipid metabolic process	6	Up in AD	0.521	0.86	0.983	GO:0006650	GO:0006650	phosphatidylcholine metabolic process, phospholipid metabolic process
710.5	positive regulation of binding	6	Down in AD	0.479	0.86	0.983	GO:0051099	GO:0051099
712	cell growth	12	Up in AD	0.515	0.861	0.983	GO:0016049	GO:0016049
713.5	heart morphogenesis	5	Up in AD	0.523	0.863	0.983	GO:0003007	GO:0003007
713.5	regulation of DNA-binding transcription factor activity	5	Up in AD	0.523	0.863	0.983	GO:0051090	GO:0051090
715	heterocycle metabolic process	28	Down in AD	0.49	0.865	0.983	GO:0046483	GO:0046483
716	response to mechanical stimulus	6	Up in AD	0.521	0.865	0.983	GO:0009612	GO:0009612
717	positive regulation of nitrogen compound metabolic process	42	Down in AD	0.492	0.865	0.983	GO:0051173	GO:0051173
718	positive regulation of macromolecule metabolic process	52	Down in AD	0.492	0.866	0.983	GO:0010604	GO:0010604
719	phosphorylation	32	Up in AD	0.509	0.868	0.983	GO:0016310	GO:0016310
720	regulation of leukocyte activation	11	Up in AD	0.515	0.87	0.984	GO:0002694	GO:0002694
721	positive regulation of catabolic process	9	Down in AD	0.484	0.873	0.986	GO:0009896	GO:0009896
722.5	positive regulation of ERK1 and ERK2 cascade	7	Up in AD	0.518	0.875	0.986	GO:0070374	GO:0070374
722.5	regulation of transcription by RNA polymerase II	7	Down in AD	0.482	0.875	0.986	GO:0006357	GO:0006357	transcription by RNA polymerase II
724.5	establishment or maintenance of cell polarity	7	Down in AD	0.483	0.879	0.987	GO:0007163	GO:0007163
724.5	female pregnancy	7	Up in AD	0.517	0.879	0.987	GO:0007565	GO:0007565	multi-multicellular organism process, multi-organism reproductive process
726	granulocyte migration	6	Up in AD	0.519	0.879	0.987	GO:0097530	GO:0097530
727	receptor-mediated endocytosis	14	Down in AD	0.488	0.88	0.987	GO:0006898	GO:0006898
728	acute-phase response	15	Down in AD	0.489	0.884	0.988	GO:0006953	GO:0006953
729	response to hormone	19	Up in AD	0.51	0.887	0.988	GO:0009725	GO:0009725
730.5	non-membrane-bounded organelle assembly	6	Up in AD	0.517	0.889	0.988	GO:0140694	GO:0140694
730.5	regulation of cell junction assembly	6	Up in AD	0.517	0.889	0.988	GO:1901888	GO:1901888
732	kidney development	5	Down in AD	0.481	0.89	0.988	GO:0001822	GO:0001822	renal system development
733	regulation of response to wounding	25	Down in AD	0.491	0.89	0.988	GO:1903034	GO:1903034
734	defense response to other organism	63	Up in AD	0.506	0.892	0.988	GO:0098542	GO:0098542
735	muscle cell differentiation	7	Up in AD	0.515	0.893	0.988	GO:0042692	GO:0042692
736	smooth muscle cell migration	6	Up in AD	0.516	0.894	0.988	GO:0014909	GO:0014909
737	cellular response to chemical stimulus	53	Down in AD	0.494	0.895	0.988	GO:0070887	GO:0070887
738	detection of biotic stimulus	5	Up in AD	0.518	0.895	0.988	GO:0009595	GO:0009595	detection of external biotic stimulus
739	sensory perception	6	Down in AD	0.484	0.899	0.991	GO:0007600	GO:0007600
740	extracellular matrix organization	17	Down in AD	0.491	0.899	0.991	GO:0030198	GO:0030198	extracellular structure organization
741	positive regulation of biosynthetic process	19	Up in AD	0.509	0.902	0.992	GO:0009891	GO:0009891
742	glycoprotein metabolic process	5	Up in AD	0.516	0.906	0.994	GO:0009100	GO:0009100
743	regulation of transporter activity	7	Up in AD	0.513	0.906	0.994	GO:0032409	GO:0032409
744	killing by host of symbiont cells	9	Up in AD	0.512	0.909	0.996	GO:0051873	GO:0051873
745	developmental cell growth	7	Up in AD	0.513	0.911	0.996	GO:0048588	GO:0048588
746	negative regulation of macromolecule metabolic process	59	Up in AD	0.505	0.913	0.997	GO:0010605	GO:0010605
747.5	negative regulation of complement activation	5	Down in AD	0.486	0.916	0.998	GO:0045916	GO:0045916	negative regulation of humoral immune response
747.5	small molecule catabolic process	5	Up in AD	0.514	0.916	0.998	GO:0044282	GO:0044282
749	protein-containing complex assembly	28	Up in AD	0.506	0.917	0.998	GO:0065003	GO:0065003
750	regulation of B cell mediated immunity	5	Up in AD	0.513	0.922	0.998	GO:0002712	GO:0002712	regulation of immunoglobulin mediated immune response
751	regulation of nucleic acid-templated transcription	15	Up in AD	0.508	0.922	0.998	GO:1903506	GO:1903506	regulation of transcription, DNA-templated
752	protein import	6	Up in AD	0.512	0.924	0.998	GO:0017038	GO:0017038
753	developmental growth	12	Up in AD	0.508	0.924	0.998	GO:0048589	GO:0048589
754	heterocycle biosynthetic process	19	Up in AD	0.507	0.924	0.998	GO:0018130	GO:0018130
755	negative regulation of defense response	9	Down in AD	0.49	0.925	0.998	GO:0031348	GO:0031348
756	regulation of multicellular organismal process	70	Up in AD	0.504	0.926	0.998	GO:0051239	GO:0051239
757	regulation of T cell activation	6	Up in AD	0.511	0.928	0.998	GO:0050863	GO:0050863
758	organonitrogen compound catabolic process	19	Down in AD	0.494	0.93	0.998	GO:1901565	GO:1901565
759	wound healing	50	Down in AD	0.496	0.934	0.998	GO:0042060	GO:0042060
760	positive regulation of cell death	19	Down in AD	0.494	0.936	0.998	GO:0010942	GO:0010942
761.5	epithelial cell development	6	Up in AD	0.51	0.938	0.998	GO:0002064	GO:0002064
761.5	regulation of leukocyte cell-cell adhesion	6	Up in AD	0.51	0.938	0.998	GO:1903037	GO:1903037
763	muscle contraction	10	Up in AD	0.507	0.94	0.998	GO:0006936	GO:0006936	muscle system process
764	regulation of protein modification process	28	Down in AD	0.496	0.941	0.998	GO:0031399	GO:0031399
765.5	regulation of cellular catabolic process	9	Up in AD	0.508	0.941	0.998	GO:0031329	GO:0031329
765.5	detection of stimulus	9	Up in AD	0.508	0.941	0.998	GO:0051606	GO:0051606
767	response to wounding	55	Up in AD	0.503	0.942	0.998	GO:0009611	GO:0009611
768	negative regulation of transport	8	Up in AD	0.508	0.942	0.998	GO:0051051	GO:0051051
769.5	regulation of nucleocytoplasmic transport	5	Up in AD	0.51	0.943	0.998	GO:0046822	GO:0046822
769.5	regulation of cell-matrix adhesion	5	Up in AD	0.51	0.943	0.998	GO:0001952	GO:0001952
771	regulation of cell death	36	Up in AD	0.504	0.945	0.998	GO:0010941	GO:0010941
772	negative regulation of cell differentiation	12	Down in AD	0.494	0.945	0.998	GO:0045596	GO:0045596
773	regulation of cytoskeleton organization	11	Down in AD	0.494	0.947	0.998	GO:0051493	GO:0051493
774	regulation of phosphate metabolic process	31	Down in AD	0.496	0.948	0.998	GO:0019220	GO:0019220	regulation of phosphorus metabolic process
775	regulation of protein kinase activity	12	Up in AD	0.506	0.949	0.998	GO:0045859	GO:0045859
776	regulation of ion transport	8	Up in AD	0.506	0.955	0.998	GO:0043269	GO:0043269
777	regulation of cellular response to stress	10	Up in AD	0.505	0.956	0.998	GO:0080135	GO:0080135
778	catabolic process	36	Down in AD	0.497	0.958	0.998	GO:0009056	GO:0009056
779	regulation of adaptive immune response	8	Up in AD	0.506	0.959	0.998	GO:0002819	GO:0002819	regulation of adaptive immune response based on somatic recombination of immune receptors built from immunoglobulin superfamily domains, regulation of lymphocyte mediated immunity
780	cellular response to transforming growth factor beta stimulus	5	Up in AD	0.507	0.96	0.998	GO:0071560	GO:0071560	response to transforming growth factor beta
781	cell death	42	Down in AD	0.497	0.96	0.998	GO:0008219	GO:0008219
782	response to inorganic substance	18	Down in AD	0.496	0.96	0.998	GO:0010035	GO:0010035
783	negative regulation of hydrolase activity	39	Up in AD	0.503	0.961	0.998	GO:0051346	GO:0051346
784	blood coagulation	47	Down in AD	0.498	0.962	0.998	GO:0007596	GO:0007596	coagulation, hemostasis
785	response to organic cyclic compound	22	Up in AD	0.503	0.964	0.998	GO:0014070	GO:0014070
786	organic hydroxy compound transport	13	Up in AD	0.504	0.964	0.998	GO:0015850	GO:0015850
787	hyaluronan metabolic process	5	Up in AD	0.506	0.965	0.998	GO:0030212	GO:0030212	mucopolysaccharide metabolic process
788	lymphocyte activation	11	Up in AD	0.504	0.965	0.998	GO:0046649	GO:0046649
789	response to chemical	79	Up in AD	0.502	0.968	0.998	GO:0042221	GO:0042221
790	organic cyclic compound biosynthetic process	22	Up in AD	0.502	0.972	0.998	GO:1901362	GO:1901362
791	response to molecule of bacterial origin	11	Up in AD	0.503	0.972	0.998	GO:0002237	GO:0002237
792	regulation of epithelial cell proliferation	9	Up in AD	0.504	0.974	0.998	GO:0050678	GO:0050678
793	positive regulation of protein phosphorylation	16	Down in AD	0.497	0.974	0.998	GO:0001934	GO:0001934
794	regulation of body fluid levels	48	Up in AD	0.501	0.976	0.998	GO:0050878	GO:0050878
795	cellular component assembly	51	Down in AD	0.499	0.976	0.998	GO:0022607	GO:0022607	cellular component biogenesis
796.5	acute inflammatory response	21	Up in AD	0.502	0.977	0.998	GO:0002526	GO:0002526
796.5	cytokine production	21	Down in AD	0.498	0.977	0.998	GO:0001816	GO:0001816	regulation of cytokine production
798	collagen metabolic process	6	Up in AD	0.504	0.978	0.998	GO:0032963	GO:0032963
799	cellular nitrogen compound biosynthetic process	26	Up in AD	0.502	0.979	0.998	GO:0044271	GO:0044271
800	regulation of RNA biosynthetic process	16	Up in AD	0.502	0.98	0.998	GO:2001141	GO:2001141	regulation of RNA metabolic process
801	positive regulation of cellular biosynthetic process	18	Up in AD	0.502	0.981	0.998	GO:0031328	GO:0031328
802	urogenital system development	6	Down in AD	0.497	0.983	0.998	GO:0001655	GO:0001655
803	T cell activation	8	Down in AD	0.498	0.985	0.998	GO:0042110	GO:0042110
804.5	negative regulation of leukocyte mediated immunity	5	Up in AD	0.503	0.987	0.998	GO:0002704	GO:0002704	negative regulation of lymphocyte mediated immunity
804.5	macrophage activation	5	Up in AD	0.503	0.987	0.998	GO:0042116	GO:0042116
806	positive regulation of cellular component organization	23	Up in AD	0.501	0.988	0.998	GO:0051130	GO:0051130
807	regulation of protein localization to membrane	7	Up in AD	0.502	0.989	0.998	GO:1905475	GO:1905475
808	regulation of signal transduction	44	Down in AD	0.499	0.991	1	GO:0009966	GO:0009966
809	autophagy	5	Down in AD	0.499	0.997	1	GO:0006914	GO:0006914	process utilizing autophagic mechanism
810	cell recognition	12	Down in AD	0.5	0.998	1	GO:0008037	GO:0008037
811	cellular response to stress	18	Down in AD	0.5	0.999	1	GO:0033554	GO:0033554
812	protein phosphorylation	26	Up in AD	0.5	0.999	1	GO:0006468	GO:0006468	regulation of protein phosphorylation
813	regulation of immune response	51	Up in AD	0.5	1	1	GO:0050776	GO:0050776
814	response to lipid	24	Up in AD	0.5	1	1	GO:0033993	GO:0033993
815	maintenance of blood-brain barrier	5	Up in AD	0.5	1	1	GO:0035633	GO:0035633

## Sheet: Table S7
Supplementary Table S7. Functional annotation and preservation statistics of albuminome Peak A network modules.
Count: Number of proteins assigned to each specific module; Enriched GO: Top-ranked Gene Ontology terms based on adjusted p-values (Padj); Z-summary: A composite statistic to assess module preservation.
A-PET-				Module preservance			A-PET+
Module	Count	Protein	Enriched GO (Source, Term ID, Term Name, Padj)	Z summary (10,000 permutation)	Interpretation(<2: Unpreserved, 2-10: Partially or moderately preserved, >10 Highly preserved)		Module	Count	Protein	Enriched GO (Source, Term ID, Term Name, Padj)
1	49	Vitronectin , Apolipoprotein B-100 , Complement C4-B , Fibronectin , Alpha-2-macroglobulin , Pregnancy zone protein , C4b-binding protein alpha chain , Apolipoprotein(a) , Plasma kallikrein , von Willebrand factor , Haptoglobin-related protein , Vitamin K-dependent protein S , Inter-alpha-trypsin inhibitor heavy chain H4 , Apolipoprotein E , Serum paraoxonase/arylesterase 1 , C4b-binding protein …	1. GO:BP GO:0006956 complement activation 2.063×10-4 2. GO:BP GO:0045087 innate immune response 1.719×10-2 3. GO:CC GO:0072562 blood microparticle 5.010×10-4 4. GO:CCGO:0062023collagen-containing extracellular matrix1.489×10-2 5. GO:CCGO:0031093platelet alpha granule lumen1.954×10-2 6. GO:CCGO:0044218other organism cell membrane4.915×10-2	-0.48	Unpreserved (Totally disrupted)		A	27	Complement C4-B , Pregnancy zone protein , Complement C5 , Inter-alpha-trypsin inhibitor heavy chain H2 , Complement factor H , Protein AMBP , Inter-alpha-trypsin inhibitor heavy chain H4 , Prothrombin , Serotransferrin , Properdin , Complement factor B , Kininogen-1 , A disintegrin and metalloproteinase with thrombospondin motifs 13 , Plasminogen , Complement C1r subcomponent-like protein , Kall…	N/A
2	32	Complement C3 , Complement C4-A , Fibrinogen beta chain , Fibrinogen alpha chain , Complement C1s subcomponent , Complement C1r subcomponent , Plasma protease C1 inhibitor , Clusterin , Mannan-binding lectin serine protease 1 , CD5 antigen-like , Alpha-2-antiplasmin , Antithrombin-III , Galectin-3-binding protein , Phospholipid transfer protein , Cartilage oligomeric matrix protein , Prolow-densi…	1. GO:MF GO:0031715 C5L2 anaphylatoxin chemotactic receptor binding 4.991×10-2 2. GO:BP GO:0006956 complement activation 2.063×10-4 3. GO:BP GO:0002684 positive regulation of immune system process 2.430×10-2 4. GO:CC GO:0072562 blood microparticle 5.010×10-4	2.16	partially preserved		B	47	Vitronectin , Complement C3 , Complement C4-A , Alpha-2-macroglobulin , Fibrinogen beta chain , Fibrinogen alpha chain , Fibrinogen gamma chain , C4b-binding protein alpha chain , Keratin, type I cytoskeletal 9 , Keratin, type II cytoskeletal 1 , Plasma kallikrein , Keratin, type II cytoskeletal 2 epidermal , Keratin, type I cytoskeletal 10 , von Willebrand factor , Vitamin K-dependent protein S …	1. GO:MF GO:0004060 arylamine N-acetyltransferase activity 8.568×10-5 2. GO:BP GO:0006956 complement activation 3.096×10-8 3. GO:BP GO:2000427 positive regulation of apoptotic cell clearance 5.065×10-3 4. GO:CC GO:0072562 blood microparticle 2.130×10-5 5. GO:CC GO:0005579 membrane attack complex 3.794×10-4 6. GO:CC GO:0070062 extracellular exosome 5.995×10-3 7. GO:CC GO:0034774 secretory granule …
3	27	Fibrinogen gamma chain , Talin-1 , Myosin-9 , Inter-alpha-trypsin inhibitor heavy chain H3 , Actin, cytoplasmic 1 , Vinculin , Transforming growth factor-beta-induced protein ig-h3 , Alpha-actinin-1 , Filamin-A , Multimerin-1 , Transthyretin , N-acetylmuramoyl-L-alanine amidase , Integrin alpha-IIb , Vitamin D-binding protein , Ras-related protein Rap-1b , Ras-related protein Rab-1B , WD repeat-c…	1. GO:MF GO:0031715 C5L2 anaphylatoxin chemotactic receptor binding 4.976×10-2 2. GO:BP GO:0030449 regulation of complement activation 3.653×10-3 3. GO:BP GO:0002438 acute inflammatory response to antigenic stimulus 6.103×10-3 4. GO:BP GO:0048260 positive regulation of receptor-mediated endocytosis 2.392×10-2 5. GO:CC GO:0034774 secretory granule lumen 6.019×10-6 6. GO:CC GO:0072562 blood micropa…	3.947	moderately preserved		C	42	Fibronectin , Complement C1s subcomponent , Inter-alpha-trypsin inhibitor heavy chain H1 , Complement C1r subcomponent , Apolipoprotein(a) , Plasma protease C1 inhibitor , Keratin, type I cytoskeletal 14 , Clusterin , Complement component C6 , Heparin cofactor 2 , Tenascin-X , Phospholipid transfer protein , Desmoglein-1 , Prolow-density lipoprotein receptor-related protein 1 , Complement C1q sub…	1. GO:BP GO:0006956 complement activation 1.042×10-6 2. GO:CC GO:0072562 blood microparticle 8.435×10-4 3. GO:CC GO:0031093 platelet alpha granule lumen 2.474×10-2
4	4	Alpha-1-antitrypsin , Reelin , Complement factor I , Aminopeptidase N	N/A	-0.707	Unpreserved		D	18	Apolipoprotein B-100 , Mannan-binding lectin serine protease 1 , Ficolin-3 , Mannan-binding lectin serine protease 2 , Serum paraoxonase/arylesterase 1 , Transforming growth factor-beta-induced protein ig-h3 , Mannose-binding protein C , Cholinesterase , Clathrin heavy chain 1 , Neurogenic locus notch homolog protein 3 , Collagen alpha-1(VI) chain , Apolipoprotein M , Plasma serine protease inhib…	1. GO:CC GO:0031093 platelet alpha granule lumen 1.662×10-3 2. GO:CC GO:0072562 blood microparticle 7.003×10-3
5	55	Complement C5 , Inter-alpha-trypsin inhibitor heavy chain H1 , Inter-alpha-trypsin inhibitor heavy chain H2 , Complement factor H , Protein AMBP , Complement component C6 , Complement component C7 , Heparin cofactor 2 , Prothrombin , Tenascin-X , Serotransferrin , Ficolin-3 , Properdin , Carboxypeptidase N subunit 2 , IgGFc-binding protein , Mannan-binding lectin serine protease 2 , Complement fa…	1. GO:MF GO:0004866 endopeptidase inhibitor activity 1.125×10-2 2. GO:BP GO:0006956 complement activation 6.465×10-8 3. GO:BP GO:0141061 disruption of cell in another organism 1.072×10-2 4. GO:CC GO:0005579 membrane attack complex 2.570×10-7 5. GO:CC GO:0005576 extracellular region 3.124×10-4 6. GO:CC GO:0062023 collagen-containing extracellular matrix 2.844×10-3 7. GO:CC GO:0031093 platelet alph…	2.468	partially preserved		E	21	Haptoglobin-related protein , Antithrombin-III , Cartilage oligomeric matrix protein , Hemoglobin subunit beta , Thrombospondin-4 , Hemoglobin subunit alpha , Carboxypeptidase N catalytic chain , Complement component C8 gamma chain , Ficolin-2 , Alpha-1-acid glycoprotein 2 , Soluble scavenger receptor cysteine-rich domain-containing protein SSC5D , Collectin-11 , Noelin , Serum amyloid P-componen…	1. GO:MF GO:0038024 cargo receptor activity 2.237×10-2 2. GO:CC GO:0031093 platelet alpha granule lumen 5.753×10-5 3. GO:CC GO:0062023 collagen-containing extracellular matrix 1.440×10-4
6	30	Keratin, type I cytoskeletal 9 , Keratin, type II cytoskeletal 1 , Haptoglobin , Keratin, type II cytoskeletal 2 epidermal , Keratin, type I cytoskeletal 10 , Keratin, type I cytoskeletal 14 , Desmoplakin , Desmoglein-1 , Hemoglobin subunit beta , Junction plakoglobin , Hemoglobin subunit alpha , Mannose-binding protein C , Basement membrane-specific heparan sulfate proteoglycan core protein , Co…	1. GO:MF GO:0004060 arylamine N-acetyltransferase activity 2.966×10-5 2. GO:CC GO:0031093 platelet alpha granule lumen 1.954×10-2	3.75	moderately preserved		F	11	Desmoplakin , IgGFc-binding protein , Alpha-1-antichymotrypsin , Insulin-like growth factor-binding protein complex acid labile subunit , Afamin , Fibrinogen-like protein 1 , Attractin , Apolipoprotein A-II , Platelet glycoprotein Ib alpha chain , Selenoprotein P , Protein MENT	N/A
							G	26	Talin-1 , Haptoglobin , Alpha-1-antitrypsin , Myosin-9 , Actin, cytoplasmic 1 , Vinculin , Alpha-actinin-1 , Ceruloplasmin , Multimerin-1 , Transthyretin , Histidine-rich glycoprotein , Laminin subunit alpha-2 , Integrin alpha-IIb , Laminin subunit beta-1 , Ras-related protein Rap-1b , Complement component C8 beta chain , Ras-related protein Rab-1B , WD repeat-containing protein 1 , Adiponectin ,…	N/A

## Sheet: Table S8
Supplementary Table S8. Intramodular connectivity and module membership (kME) values of albuminome Peak A proteins
kWithin: Intramodular connectivity; kTotal: Whole-network connectivity; kME_1 to 6: Module Membership
	A-PET-
Protein	Module	kWithin	kTotal	kOut	kDiff	kME_1	kME_2	kME_3	kME_4	kME_5	kME_6
Apolipoprotein B-100	1	13.9012	22.9384	9.03713	4.86409	0.974011	0.74191	-0.231229	0.135481	0.220833	-0.479145
Serum amyloid A-4 protein	1	13.0365	23.1008	10.0643	2.97213	0.944161	0.724665	-0.0911945	0.415962	0.540405	-0.454311
Apolipoprotein M	1	12.0268	22.6732	10.6464	1.38046	0.929558	0.748993	-0.0799501	0.384921	0.542915	-0.604786
Serum paraoxonase/arylesterase 1	1	11.7971	17.9442	6.14713	5.64993	0.942674	0.594818	-0.257937	0.451939	0.240604	-0.362707
Clathrin heavy chain 1	1	11.6719	18.2094	6.53749	5.13443	0.938546	0.635388	-0.361172	0.11819	0.096971	-0.352023
Vitamin K-dependent protein S	1	11.6145	20.2476	8.63315	2.9813	0.927922	0.759815	-0.0335213	0.14144	0.295088	-0.557579
Complement component C9	1	11.4266	17.1145	5.6879	5.73871	0.932729	0.600004	-0.0782575	0.100187	0.155148	-0.202115
Apolipoprotein D	1	11.3306	17.9378	6.60712	4.72352	0.92378	0.627203	0.136586	0.429762	0.411704	-0.407373
Nucleoside diphosphate kinase 3	1	11.1868	20.1813	8.99453	2.19228	0.925853	0.653982	0.11667	0.109648	0.505668	-0.510198
Cholinesterase	1	11.086	18.0975	7.01146	4.07455	0.926061	0.602465	-0.144902	-0.0596912	0.249645	-0.532462
Apolipoprotein A-II	1	11.0321	17.8083	6.77619	4.2559	0.913274	0.575157	-0.0590977	0.411567	0.463649	-0.303961
Dipeptidyl peptidase 4	1	10.9422	18.4934	7.55122	3.39096	0.919669	0.775611	-0.158643	0.0127429	0.0939388	-0.489547
Neurogenic locus notch homolog protein 3	1	10.5283	16.2594	5.73112	4.79719	0.90123	0.621619	-0.29379	0.155587	0.133287	-0.119229
Complement component C8 gamma chain	1	10.3797	16.6066	6.22684	4.15288	0.908944	0.600194	0.252089	0.209195	0.389338	-0.465532
Vitronectin	1	10.3512	20.4309	10.0797	0.271524	0.898671	0.677791	-0.0616248	0.104654	0.512019	-0.663114
Complement component C8 alpha chain	1	9.8529	14.6083	4.75543	5.09747	0.89124	0.627492	0.153565	0.00287866	0.0343945	-0.277098
Apolipoprotein(a)	1	9.77142	14.1296	4.35823	5.41319	0.879214	0.503463	-0.374512	0.18847	-0.0763565	-0.214899
L-selectin	1	9.58035	14.4553	4.87499	4.70536	0.879263	0.605257	-0.177164	0.182936	-0.0522563	-0.460314
C4b-binding protein alpha chain	1	9.55499	17.1593	7.60434	1.95065	0.878458	0.733654	0.0693967	0.160664	0.321615	-0.593575
Alpha-1-antichymotrypsin	1	9.42029	13.6249	4.20457	5.21572	0.84947	0.539403	-0.283043	0.49996	0.116709	-0.154263
Alpha-1-acid glycoprotein 2	1	9.37071	13.3056	3.93489	5.43582	0.838616	0.435084	-0.30123	0.417673	0.205717	-0.162175
Fibronectin	1	9.10808	17.3526	8.24455	0.863527	0.847766	0.684359	-0.181013	-0.075013	0.44025	-0.478318
Complement component C8 beta chain	1	8.80397	13.7315	4.92748	3.87649	0.850214	0.676916	0.117414	-0.148322	-0.0726963	-0.400905
Coagulation factor XI	1	8.74649	14.5181	5.77166	2.97483	0.840485	0.533285	0.0355155	0.579642	0.473177	-0.482815
Alpha-1B-glycoprotein	1	8.41575	13.5651	5.14933	3.26642	0.812703	0.513716	-0.248737	0.509134	0.406833	-0.354448
Laminin subunit gamma-1	1	8.01628	12.6067	4.5904	3.42588	0.820576	0.541128	0.118515	-0.196913	0.121359	-0.352792
Prenylcysteine oxidase 1	1	7.95569	13.3947	5.43905	2.51664	0.777895	0.566569	0.110601	0.630104	0.547028	-0.285456
C4b-binding protein beta chain	1	7.91215	13.6907	5.77856	2.13359	0.82998	0.724318	0.00250072	0.171957	-0.0311313	-0.590929
Integrin alpha-2	1	7.88913	12.4549	4.56578	3.32335	0.823473	0.400523	0.141062	0.00890904	-0.0119046	-0.62208
Inter-alpha-trypsin inhibitor heavy chain H4	1	7.86392	12.805	4.9411	2.92283	0.774091	0.461705	0.0673735	0.601297	0.511949	-0.372482
Protein Z-dependent protease inhibitor	1	7.71578	14.9226	7.20685	0.508928	0.853748	0.319195	0.12976	0.116283	0.523475	-0.659691
Complement C4-B	1	7.43701	15.5643	8.12731	-0.690306	0.787358	0.751941	-0.318961	0.158268	0.427911	-0.579202
Macrophage receptor MARCO	1	7.27773	10.6565	3.37877	3.89896	0.704606	0.545381	0.233673	0.507111	0.18852	-0.0935357
Apolipoprotein E	1	7.22506	10.563	3.33797	3.88709	0.745313	0.493127	0.17572	-0.245594	-0.092847	-0.165437
von Willebrand factor	1	6.85461	11.1843	4.32971	2.5249	0.725427	0.563069	-0.487558	-0.0145265	-0.189302	-0.409448
Anthrax toxin receptor 2	1	6.78254	10.2016	3.41908	3.36345	0.713788	0.474633	-0.105731	-0.269474	-0.0352796	-0.0391206
Oncoprotein-induced transcript 3 protein	1	6.69721	10.5618	3.86457	2.83265	0.692539	0.389325	-0.520285	-0.137767	0.00336647	0.0236779
Collectin-10	1	6.03118	11.758	5.7268	0.304377	0.725858	0.654074	-0.475395	0.575307	0.27347	-0.552193
Collagen alpha-1(VI) chain	1	5.71233	13.3408	7.6285	-1.91617	0.754149	0.536876	0.25936	0.402103	0.475043	-0.728815
Histidine-rich glycoprotein	1	5.21444	8.45768	3.24324	1.9712	0.630257	0.298594	0.00215507	-0.579529	-0.119349	-0.391845
Haptoglobin-related protein	1	5.04022	6.61883	1.57861	3.46162	0.547659	0.123807	-0.0102796	0.532309	-0.157411	-0.0627396
Hepatocyte growth factor activator	1	4.65569	10.0253	5.3696	-0.713912	0.643783	0.111936	0.516402	0.329266	0.392129	-0.565221
Alpha-2-HS-glycoprotein	1	4.59768	10.9358	6.33808	-1.7404	0.641417	0.6807	-0.134719	0.677608	0.488831	-0.59291
Vascular cell adhesion protein 1	1	4.42653	10.0701	5.64358	-1.21706	-0.591421	-0.276817	-0.491986	0.0484253	-0.498426	0.476505
Pregnancy zone protein	1	4.07923	6.46165	2.38242	1.69682	0.570119	-0.0115579	-0.058203	0.088128	-0.324222	-0.40473
Complement C1r subcomponent-like protein	1	3.96908	6.2814	2.31233	1.65675	0.412071	0.186668	0.130139	0.812709	0.32853	0.00785881
Angiotensinogen	1	3.89211	6.73679	2.84468	1.04743	0.506889	0.254013	-0.238164	-0.523838	0.0159059	-0.152876
Plasma kallikrein	1	3.33686	6.97422	3.63736	-0.300504	0.42734	0.421914	-0.106199	-0.5665	0.214954	-0.371984
Alpha-2-macroglobulin	1	3.3261	6.56062	3.23452	0.0915836	0.430263	0.52354	-0.319644	-0.460906	-0.0199775	-0.336763
Antithrombin-III	2	5.799	14.1494	8.35042	-2.55143	0.666973	0.96801	-0.163278	0.348198	0.453712	-0.360228
Noelin	2	5.79759	16.8375	11.0399	-5.24227	0.815796	0.920803	-0.402393	0.281424	0.193511	-0.124873
Complement C1s subcomponent	2	5.69924	14.6154	8.91615	-3.21691	0.691425	0.914397	0.000801968	0.102602	0.463615	-0.314263
Plasma protease C1 inhibitor	2	5.54512	13.1134	7.56823	-2.0231	0.608118	0.906001	-0.259473	0.26987	0.473373	-0.146248
Clusterin	2	5.48283	20.3307	14.8478	-9.36502	0.905359	0.859233	-0.317674	0.310371	0.277155	-0.236734
Plasma serine protease inhibitor	2	5.48036	16.364	10.8836	-5.40327	0.73424	0.865352	-0.227525	0.344033	0.607339	-0.289224
Complement C1r subcomponent	2	5.24501	12.2113	6.96632	-1.72131	0.571469	0.900769	0.022457	0.104799	0.439513	-0.295497
Integrin alpha-M	2	5.11757	15.3549	10.2374	-5.11979	0.82224	0.912817	-0.0790258	0.251434	0.0865743	-0.257703
Mannan-binding lectin serine protease 1	2	5.00566	15.8423	10.8367	-5.83102	0.709658	0.826824	-0.211956	0.288829	0.657916	-0.286864
Galectin-3-binding protein	2	4.86701	12.6466	7.77955	-2.91254	0.712908	0.918444	-0.0479517	0.338611	0.152935	-0.121467
Complement C3	2	4.83726	14.9991	10.1619	-5.32463	0.771172	0.837806	-0.200374	0.0795328	0.36727	-0.0471862
Complement C4-A	2	4.64097	11.4789	6.83792	-2.19695	0.55523	0.837967	-0.465675	0.0541004	0.326745	-0.220656
Receptor-type tyrosine-protein phosphatase zeta	2	4.31475	7.53845	3.2237	1.09106	0.390672	0.879031	-0.0974881	0.135764	-0.0447002	-0.263551
Fibrillin-1	2	4.07417	10.6012	6.52698	-2.45281	0.589624	0.847145	-0.0411816	-0.199627	0.168521	-0.417698
Laminin subunit beta-1	2	3.9856	9.65738	5.67178	-1.68619	0.598097	0.857933	-0.210538	0.0509608	-0.127354	-0.429382
Ficolin-2	2	3.73741	11.4836	7.74619	-4.00878	0.692618	0.811543	-0.477136	0.455626	-0.0612888	-0.0525628
Alpha-2-antiplasmin	2	3.65584	10.7684	7.11257	-3.45673	0.584041	0.813124	-0.141282	0.0659807	0.118875	-0.642953
Fibrinogen alpha chain	2	3.08231	11.2511	8.16876	-5.08645	0.636004	0.733343	-0.7278	0.344485	0.00173095	0.101908
Fibrinogen beta chain	2	3.07967	9.98076	6.90109	-3.82141	0.523556	0.807239	-0.731513	0.326089	-0.0897059	0.0467375
Collagen alpha-3(VI) chain	2	3.02718	9.75241	6.72523	-3.69805	0.577346	0.752232	0.36032	0.199529	0.30951	-0.605706
Phospholipid transfer protein	2	2.8616	8.05696	5.19536	-2.33376	0.460976	0.679529	-0.150666	0.400339	0.426828	0.260773
Integrin beta-1	2	2.80317	10.8454	8.04221	-5.23904	0.695733	0.679138	-0.534083	0.403263	-0.246707	-0.00441313
Nidogen-1	2	2.48195	6.31913	3.83718	-1.35523	0.355929	0.607138	0.216768	-0.186891	-0.223835	-0.459808
Endosialin	2	2.24603	3.67027	1.42424	0.821788	0.0698323	0.653602	-0.254933	0.480766	-0.160064	-0.0414437
Thrombospondin-4	2	1.94504	4.72953	2.78449	-0.839455	0.290882	0.594231	-0.0468934	0.513884	0.0326008	-0.439089
Prolow-density lipoprotein receptor-related protein 1	2	1.89833	5.22636	3.32804	-1.42971	0.138493	0.498528	0.422146	-0.207725	-0.0690346	-0.445572
Cartilage oligomeric matrix protein	2	1.88175	5.53546	3.65371	-1.77196	0.289237	0.5586	0.245761	0.454517	0.121219	-0.51567
Laminin subunit alpha-2	2	1.83042	3.89689	2.06647	-0.236051	0.161756	0.600325	-0.12356	0.292122	-0.268309	0.241193
Fibulin-1	2	1.53635	7.41123	5.87488	-4.33853	0.231597	0.506594	-0.503467	0.491583	0.586748	0.248402
Plexin-B1	2	1.31627	2.55974	1.24347	0.0727993	-0.22138	0.52696	-0.260184	0.0911065	-0.0968007	0.226514
CD5 antigen-like	2	1.0038	2.38987	1.38606	-0.382257	-0.317547	0.442556	-0.190435	-0.0978805	-0.00549682	0.11823
Fibrinogen-like protein 1	2	0.745254	3.45383	2.70858	-1.96332	-0.00514156	-0.401546	0.0317646	-0.325554	-0.424384	-0.346721
Ras-related protein Rab-1B	3	11.5115	13.6765	2.16497	9.34652	-0.0520164	-0.179647	0.991789	-0.314425	0.235002	-0.281481
Tropomyosin alpha-4 chain	3	11.0602	13.5774	2.51725	8.54294	-0.0915733	-0.232463	0.98454	-0.201528	0.352918	-0.314422
Talin-1	3	11.0191	13.5089	2.48975	8.52936	-0.0968533	-0.255815	0.984719	-0.185568	0.337313	-0.31042
Ras-related protein Rap-1b	3	10.7832	13.3527	2.56951	8.21366	-0.0637778	-0.206287	0.97755	-0.245017	0.383106	-0.310459
Vinculin	3	10.5905	12.2226	1.63211	8.95836	0.0343943	-0.134054	0.9734	-0.20217	0.0805421	-0.272694
Multimerin-1	3	10.302	11.9155	1.61346	8.68853	0.093908	-0.106945	0.96328	-0.337049	0.0930707	-0.293689
WD repeat-containing protein 1	3	10.1486	11.9194	1.77081	8.37779	-0.171052	-0.253627	0.977534	-0.163955	0.112904	-0.10319
Myosin-9	3	10.0569	11.9551	1.8982	8.15868	0.0594273	-0.0150538	0.948264	-0.367464	0.219671	-0.380102
Transthyretin	3	9.83455	11.3093	1.47475	8.35981	0.0598249	-0.165261	0.954144	-0.104983	0.0724503	-0.293325
Integrin alpha-IIb	3	9.77212	12.3423	2.57014	7.20197	-0.0393919	-0.311714	0.957471	-0.227969	0.366652	-0.370239
Ras-related C3 botulinum toxin substrate 2	3	9.629	11.713	2.084	7.545	0.0116197	-0.111859	0.945735	-0.236566	0.285957	-0.443661
Alpha-actinin-1	3	9.20818	10.9867	1.77848	7.4297	-0.0395758	0.0279805	0.915585	-0.210214	0.207136	-0.335068
Thrombospondin-1	3	9.13321	10.8896	1.75639	7.37682	0.284411	0.0531326	0.908481	-0.242742	0.128438	-0.438126
P-selectin	3	8.6903	11.0958	2.40554	6.28476	-0.150396	-0.18305	0.913004	-0.0750564	0.432075	-0.278194
N-acetylmuramoyl-L-alanine amidase	3	8.31073	10.0246	1.71391	6.59682	0.229586	-0.143059	0.875225	-0.0758371	0.0745518	-0.485061
Actin, cytoplasmic 1	3	7.07924	9.51335	2.43411	4.64513	-0.393805	-0.369054	0.870059	-0.199308	0.137319	0.230945
L-lactate dehydrogenase A chain	3	6.82969	8.28104	1.45136	5.37833	-0.172608	-0.317157	0.832679	-0.265216	-0.051632	0.272248
Transforming growth factor-beta-induced protein ig-h3	3	6.05523	7.72368	1.66845	4.38678	-0.124834	-0.308819	0.795648	-0.435544	0.119622	0.104212
Fibrinogen gamma chain	3	5.88581	9.81707	3.93126	1.95455	0.36938	0.579307	-0.823687	0.358295	-0.211046	0.319012
Vitamin D-binding protein	3	4.70605	6.95974	2.25368	2.45237	-0.204943	-0.361575	0.704057	0.211379	0.0985659	-0.332437
Filamin-A	3	3.70908	7.84116	4.13208	-0.423002	-0.151745	-0.142382	0.661283	-0.364819	-0.0472862	-0.62657
Sushi, von Willebrand factor type A, EGF and pentraxin domain-containing protein 1	3	2.0471	4.37482	2.32772	-0.280622	0.224771	0.350306	-0.533421	0.0324959	-0.24818	-0.160118
Selenoprotein P	3	1.43638	5.58155	4.14517	-2.7088	-0.260029	-0.318357	0.497673	-0.148821	0.362934	0.463262
Inter-alpha-trypsin inhibitor heavy chain H3	3	1.29593	4.83046	3.53453	-2.2386	0.106069	0.365443	-0.446811	0.0866838	0.200689	-0.47898
Reelin	4	0.0939832	4.65057	4.55658	-4.4626	0.302439	0.481746	-0.413	0.936027	0.259532	-0.212616
Alpha-1-antitrypsin	4	0.0712784	6.184	6.11272	-6.04144	0.348001	0.254581	-0.292096	0.813616	0.454242	0.0814413
Aminopeptidase N	4	0.0705975	4.10641	4.03581	-3.96521	0.187396	0.123935	-0.208862	-0.689008	-0.120366	-0.00272732
Complement factor I	4	0.0572404	2.34753	2.29029	-2.23305	0.0709359	0.291964	-0.269284	0.0046377	0.239867	-0.240949
Out at first protein homolog	5	15.8355	17.501	1.66542	14.1701	0.0556825	0.0695282	0.133826	0.306757	0.956872	-0.106863
Attractin	5	15.4847	16.9235	1.4388	14.0459	-0.0314022	-0.0807109	0.151564	0.281885	0.924629	-0.14124
Inter-alpha-trypsin inhibitor heavy chain H1	5	15.1717	16.7347	1.56291	13.6088	0.0559049	-0.0634473	0.2337	0.182837	0.934915	-0.165673
Inter-alpha-trypsin inhibitor heavy chain H2	5	15.0464	16.6137	1.56725	13.4792	0.0713458	-0.0563229	0.21126	0.142655	0.935815	-0.195168
Carboxypeptidase N subunit 2	5	14.6687	16.6698	2.00113	12.6675	0.239593	0.186804	0.0766196	0.340515	0.955672	-0.319801
Protein AMBP	5	14.4776	15.9204	1.44279	13.0348	-0.0672106	-0.138219	0.236756	0.209255	0.91477	-0.115772
Serum amyloid P-component	5	14.2776	16.1686	1.89095	12.3866	0.210146	0.149822	0.131973	0.456728	0.944812	-0.245878
Carboxypeptidase N catalytic chain	5	13.9918	15.5836	1.59185	12.3999	0.142757	0.0229399	-0.00277262	0.476681	0.925355	-0.250467
Hemopexin	5	13.839	15.1639	1.32494	12.514	0.091037	-0.120587	0.045812	0.328633	0.885297	-0.176162
Complement factor B	5	13.2961	14.411	1.11488	12.1813	-0.125802	-0.0821246	0.07945	0.225546	0.874202	-0.21625
Angiopoietin-like protein 8	5	12.971	15.4051	2.43411	10.5369	0.328652	0.0856697	0.209279	0.49719	0.93974	-0.319646
Mannan-binding lectin serine protease 2	5	12.8925	15.9497	3.05726	9.83519	0.412155	0.308016	0.0298594	0.283143	0.944166	-0.289715
Complement factor H	5	12.5369	14.0898	1.55288	10.984	0.102212	0.149003	0.00719724	0.445891	0.897239	-0.390316
Beta-2-glycoprotein 1	5	12.4513	14.026	1.57473	10.8765	0.0483969	-0.0425517	0.331381	0.0886809	0.915218	-0.197168
Phosphatidylinositol-glycan-specific phospholipase D	5	12.147	13.5395	1.39255	10.7544	0.00606447	-0.0472445	0.27505	0.269697	0.879129	0.0963158
Ceruloplasmin	5	11.8497	14.9091	3.05932	8.79043	0.434035	0.143834	0.0691173	0.466989	0.915924	-0.446667
A disintegrin and metalloproteinase with thrombospondin motifs 13	5	11.6194	12.8073	1.18794	10.4315	-0.234104	-0.179456	0.211156	0.375052	0.817372	-0.237934
Prothrombin	5	11.4494	12.5973	1.14789	10.3016	-0.215819	0.0101368	-0.0117325	0.438854	0.816607	-0.0839608
Plasminogen	5	11.2292	13.8978	2.66857	8.56062	0.3606	0.312358	-0.0490699	0.136788	0.891571	-0.232516
Kininogen-1	5	11.0896	12.5094	1.41978	9.66981	0.0310684	0.169717	-0.00286221	0.586248	0.863033	0.0816514
Protein MENT	5	10.9977	12.3456	1.34793	9.64975	-0.0808627	0.0374317	0.147769	0.634006	0.845561	-0.11426
Afamin	5	9.95778	11.887	1.92918	8.0286	0.186119	0.286611	-0.1412	0.175318	0.841245	-0.441069
Gelsolin	5	9.70006	13.114	3.4139	6.28616	0.356182	0.31249	0.450364	0.206893	0.929061	-0.500417
Serotransferrin	5	9.67158	11.4588	1.78719	7.8844	0.167134	0.108711	0.409447	0.413775	0.864226	-0.221689
Tenascin	5	9.51338	14.3567	4.84334	4.67004	0.557903	0.362507	0.0619438	0.224428	0.889603	-0.333664
Heparin cofactor 2	5	9.10135	14.6463	5.54496	3.55639	0.595092	0.298086	0.293252	0.361892	0.890059	-0.464035
Ras-related protein Rab-5C	5	8.85182	12.0855	3.23365	5.61817	0.189795	-0.0995788	0.599449	0.0262896	0.839508	-0.492136
Proteoglycan 4	5	8.29135	11.0187	2.72739	5.56396	0.115411	-0.0891269	0.607945	-0.169151	0.78747	-0.209222
Apolipoprotein A-I	5	7.95626	14.2095	6.25326	1.70299	0.637095	0.349255	0.0342289	0.0736727	0.822392	-0.449041
Kallistatin	5	7.74576	9.09532	1.34956	6.39619	0.137558	-0.0126471	-0.0824311	0.106276	0.68425	0.130952
Coagulation factor V	5	6.10863	11.1483	5.03971	1.06892	0.203457	0.0446295	0.752018	-0.0460556	0.779393	-0.346983
Insulin-like growth factor-binding protein complex acid labile subunit	5	6.09696	13.8986	7.80162	-1.70466	0.695494	0.393212	0.1544	0.526831	0.78273	-0.407038
Platelet glycoprotein Ib alpha chain	5	6.0723	9.75112	3.67883	2.39347	0.227711	0.564984	0.264554	0.402021	0.758097	-0.374516
IgGFc-binding protein	5	5.98364	8.12432	2.14069	3.84295	0.340905	0.21561	0.0634738	-0.153795	-0.591233	-0.154289
Plexin domain-containing protein 2	5	5.74779	7.50735	1.75955	3.98824	-0.0708332	0.356434	0.0439174	0.693459	0.630244	-0.167988
Coagulation factor XII	5	5.28668	12.8577	7.57103	-2.28435	0.719405	0.241373	0.198875	0.190606	0.69377	-0.398652
Receptor-type tyrosine-protein phosphatase F	5	5.16596	7.04627	1.88031	3.28564	-0.140671	0.257452	0.128125	0.63234	0.58363	-0.303826
Ficolin-3	5	5.14829	18.3748	13.2265	-8.07818	0.8138	0.671105	-0.162817	0.279192	0.71155	-0.380066
Complement C5	5	5.03734	12.9425	7.90516	-2.86782	0.686358	0.526125	0.163433	-0.00771541	0.692473	-0.173961
Coagulation factor X	5	4.96895	7.91979	2.95084	2.01811	0.0662348	0.471244	0.238314	0.46697	0.613109	-0.338104
Complement C1q subcomponent subunit B	5	4.71863	8.40786	3.68924	1.02939	0.431021	0.14614	0.493158	-0.323211	0.577291	-0.343747
Properdin	5	4.64738	10.5763	5.92895	-1.28157	0.511315	0.507562	0.260241	0.722497	0.725449	-0.488954
Complement C1q subcomponent subunit A	5	4.01155	8.65357	4.64202	-0.630477	0.531738	0.199465	0.49904	-0.311862	0.507929	-0.377757
Complement component C7	5	3.92969	8.66411	4.73441	-0.804719	0.503966	0.395569	0.324889	-0.385911	0.526702	-0.209398
Soluble scavenger receptor cysteine-rich domain-containing protein SSC5D	5	3.87217	9.62486	5.75269	-1.88052	0.351086	0.615566	0.30206	0.205594	0.623954	-0.590935
Complement C1q subcomponent subunit C	5	3.78414	8.64719	4.86306	-1.07892	0.521319	0.247925	0.311085	-0.324764	0.500792	-0.426766
Adiponectin	5	3.76353	5.37409	1.61056	2.15297	-0.00531362	0.402605	-0.11152	0.726491	0.463416	0.180816
Coagulation factor XIII B chain	5	3.70417	8.35135	4.64718	-0.943008	0.238354	0.674395	0.146506	0.319676	0.548413	-0.161048
Complement component C6	5	3.69498	9.73245	6.03747	-2.3425	0.562232	0.458898	0.293073	-0.394244	0.540367	-0.340843
Apolipoprotein L1	5	3.66299	9.53508	5.87208	-2.20909	0.423507	0.578946	0.511354	0.278478	0.627146	-0.529308
Target of Nesh-SH3	5	3.60379	8.93531	5.33152	-1.72772	0.317744	0.628978	0.153094	0.341804	0.545716	-0.567625
Complement C2	5	3.51131	6.13163	2.62032	0.890996	0.126886	0.16911	-0.206417	0.712695	0.541723	-0.450438
Cholesteryl ester transfer protein	5	3.35693	6.09684	2.7399	0.617028	-0.335885	-0.376232	0.351381	0.540355	0.456561	-0.107992
Tenascin-X	5	3.19498	10.8276	7.63258	-4.43759	0.625993	0.498538	-0.231216	0.0551303	0.536308	-0.174562
Inhibin beta C chain	5	3.07387	6.0317	2.95782	0.116051	0.155037	0.493662	-0.387273	0.448059	0.553296	-0.386486
Keratin, type II cytoskeletal 2 epidermal	6	13.3322	17.1156	3.78331	9.54894	-0.497235	-0.211083	-0.24652	-0.0463388	-0.373996	0.996209
Keratinocyte proline-rich protein	6	13.2996	16.8693	3.56965	9.72995	-0.472022	-0.199726	-0.240152	-0.026446	-0.354401	0.996291
Keratin, type I cytoskeletal 14	6	13.2524	17.0188	3.76646	9.48592	-0.492015	-0.234261	-0.230308	-0.0243459	-0.359944	0.996868
Desmoglein-1	6	13.2483	16.9141	3.66576	9.58256	-0.482465	-0.227945	-0.234835	-0.0190089	-0.341504	0.997749
ThioDoxin	6	13.2223	17.2956	4.07331	9.14896	-0.521808	-0.252681	-0.244077	-0.0347383	-0.386022	0.995203
Desmoplakin	6	13.222	16.9668	3.74478	9.47724	-0.492184	-0.235735	-0.226352	-0.0176982	-0.350553	0.996774
Junction plakoglobin	6	13.1926	17.0605	3.86786	9.32476	-0.50673	-0.241851	-0.227783	-0.0135372	-0.361861	0.995455
Keratin, type I cytoskeletal 10	6	13.1186	16.8434	3.72484	9.39373	-0.495331	-0.170032	-0.264456	-0.0863393	-0.400764	0.989458
Keratin, type II cytoskeletal 1	6	12.9112	16.7852	3.87402	9.03715	-0.499117	-0.205593	-0.275297	-0.152163	-0.407522	0.989935
Calmodulin-like protein 5	6	12.6939	16.4093	3.71536	8.97854	-0.435348	-0.186344	-0.341679	-0.142766	-0.443585	0.984676
Dermcidin	6	12.2643	16.1514	3.88707	8.37725	-0.465897	-0.162637	-0.283775	-0.0403573	-0.514917	0.963238
Collagen alpha-2(VI) chain	6	12.198	14.5807	2.38272	9.81528	-0.330211	-0.0304054	-0.295067	0.131947	-0.278932	0.943027
Keratin, type I cytoskeletal 9	6	12.1326	15.7892	3.65664	8.47595	-0.452112	-0.226138	-0.287243	-0.225265	-0.410214	0.97428
Mannose-binding protein C	6	11.794	14.1585	2.36445	9.42957	-0.406705	-0.0436989	-0.259365	0.141333	-0.118051	0.933571
Histone H4	6	9.11727	11.1715	2.05428	7.063	-0.320361	-0.124967	-0.214855	0.100529	0.195386	0.849211
Caspase-14	6	8.81917	14.521	5.70186	3.11732	-0.590829	-0.504528	0.0949441	-0.234743	-0.441098	0.899112
Inhibin beta E chain	6	6.61435	11.4673	4.85291	1.76144	0.506945	0.285513	0.251759	0.199241	0.428536	-0.770641
Hemicentin-1	6	6.37313	9.10029	2.72715	3.64598	-0.307813	0.0556669	-0.465888	0.196227	-0.0218647	0.722723
Hemoglobin subunit alpha	6	6.25624	11.196	4.93975	1.31648	0.288346	0.356047	0.416038	0.368513	0.541756	-0.809875
Hemoglobin subunit beta	6	4.98426	10.3813	5.39701	-0.412748	0.190063	0.214622	0.459217	0.425799	0.620385	-0.74225
Collectin-11	6	4.49602	15.6471	11.1511	-6.65504	0.824135	0.581209	-0.023838	0.0684441	0.293687	-0.791621
Multiple epidermal growth factor-like domains protein 8	6	3.75708	6.69235	2.93527	0.821816	0.0797371	0.27929	0.0676656	-0.153004	0.261699	-0.624068
Basement membrane-specific heparan sulfate proteoglycan core protein	6	2.32452	8.36473	6.0402	-3.71568	-0.512455	-0.253187	0.125556	0.102357	0.444208	0.59248
Neutral alpha-glucosidase AB	6	1.4924	4.36915	2.87675	-1.38434	-0.0724825	-0.0459247	0.122799	-0.619843	-0.362639	-0.475648
Haptoglobin	6	1.10331	3.94188	2.83857	-1.73526	0.226151	0.355593	-0.193945	0.718585	0.0483575	-0.477539
